# Supplementary material for: Design, synthesis, and time-gated cell imaging of carbon-bridged triangulenium dyes with long fluorescence lifetime and red emission
Source: Chem Sci. 2018 Feb 23;9(12):3122–30. doi: 10.1039/c8sc00089a (PMC5932597; doi:10.1039/c8sc00089a)
Supplement: Supplementary file 2 [file SC-009-C8SC00089A-s002.cif]

# Electronic Supplementary Material (ESI) for Chemical Science.
# This journal is © The Royal Society of Chemistry 2018

####################################################################### 
# 
# This file contains crystal structure data downloaded from the 
# Cambridge Structural Database (CSD) hosted by the Cambridge 
# Crystallographic Data Centre (CCDC).
# 
# Full information about CCDC data access policies and citation 
# guidelines are available at http://www.ccdc.cam.ac.uk/access/V1 
# 
# Audit and citation data items may have been added by the CCDC. 
# Please retain this information to preserve the provenance of 
# this file and to allow appropriate attribution of the data. 
# 
#######################################################################

data_mo_d8v1234_0ma
_database_code_depnum_ccdc_archive 'CCDC 1557677'
_audit_update_record             
;
2017-06-21 deposited with the CCDC.
2018-02-16 downloaded from the CCDC.
;
# start Validation Reply Form
_vrf_PLAT340_mo_d8v1234_0ma      
;
PROBLEM: Low Bond Precision on  C-C Bonds ...............    0.00723 Ang.
RESPONSE: The resolution is somewhat limited.
;
# Added during the CSD deposition process: Wednesday 21 June 2017 06:30 PM
# end Validation Reply Form

_audit_creation_date             2016-05-03
_audit_creation_method           
;
Olex2 1.2
(compiled 2016.02.16 svn.r3265 for OlexSys, GUI svn.r5155)
;
_chemical_name_common            ?
_chemical_name_systematic        
'4,8-dimethyl-4,8-diaza-12-oxatriangulenium hexafluorophosphate'
_chemical_formula_moiety         'F6 P, C21 H15 N2 O'
_chemical_formula_sum            'C21 H15 F6 N2 O P'
_chemical_formula_weight         456.32
_chemical_melting_point          ?
loop_
_atom_type_symbol
_atom_type_description
_atom_type_scat_dispersion_real
_atom_type_scat_dispersion_imag
_atom_type_scat_source
C C 0.0033 0.0016 'International Tables Vol C Tables 4.2.6.8 and 6.1.1.4'
H H 0.0000 0.0000 'International Tables Vol C Tables 4.2.6.8 and 6.1.1.4'
F F 0.0171 0.0103 'International Tables Vol C Tables 4.2.6.8 and 6.1.1.4'
N N 0.0061 0.0033 'International Tables Vol C Tables 4.2.6.8 and 6.1.1.4'
O O 0.0106 0.0060 'International Tables Vol C Tables 4.2.6.8 and 6.1.1.4'
P P 0.1023 0.0942 'International Tables Vol C Tables 4.2.6.8 and 6.1.1.4'

_space_group_crystal_system      monoclinic
_space_group_IT_number           15
_space_group_name_H-M_alt        'C 1 2/c 1'
_space_group_name_Hall           '-C 2yc'
loop_
_space_group_symop_id
_space_group_symop_operation_xyz
1 'x, y, z'
2 '-x, y, -z+1/2'
3 'x+1/2, y+1/2, z'
4 '-x+1/2, y+1/2, -z+1/2'
5 '-x, -y, -z'
6 'x, -y, z-1/2'
7 '-x+1/2, -y+1/2, -z'
8 'x+1/2, -y+1/2, z-1/2'

_cell_length_a                   6.861(3)
_cell_length_b                   10.695(4)
_cell_length_c                   23.818(10)
_cell_angle_alpha                90.00
_cell_angle_beta                 96.101(14)
_cell_angle_gamma                90.00
_cell_volume                     1737.8(12)
_cell_formula_units_Z            4
_cell_measurement_reflns_used    3743
_cell_measurement_temperature    123
_cell_measurement_theta_max      29.87
_cell_measurement_theta_min      3.44
_exptl_absorpt_coefficient_mu    0.240
_exptl_absorpt_correction_T_max  0.7466
_exptl_absorpt_correction_T_min  0.5720
_exptl_absorpt_correction_type   multi-scan
_exptl_absorpt_process_details   
;
SADABS-2014/3 (Bruker,2014) was used for absorption correction.
wR2(int) was 0.1594 before and 0.0787 after correction.
The Ratio of minimum to maximum transmission is 0.7661.
The \l/2 correction factor is Not present.
;
_exptl_crystal_colour            'clear red'
_exptl_crystal_colour_lustre     clear
_exptl_crystal_colour_primary    red
_exptl_crystal_density_diffrn    1.744
_exptl_crystal_density_meas      ?
_exptl_crystal_density_method    'not measured'
_exptl_crystal_description       plate
_exptl_crystal_F_000             928
_exptl_crystal_preparation       ?
_exptl_crystal_recrystallization_method CH3CN/2-propanol
_exptl_crystal_size_max          0.4
_exptl_crystal_size_mid          0.2
_exptl_crystal_size_min          0.05
_exptl_special_details           
;
 ? 
;
_diffrn_reflns_av_R_equivalents  0.0000
_diffrn_reflns_av_unetI/netI     0.0924
_diffrn_reflns_limit_h_max       8
_diffrn_reflns_limit_h_min       -8
_diffrn_reflns_limit_k_max       12
_diffrn_reflns_limit_k_min       0
_diffrn_reflns_limit_l_max       28
_diffrn_reflns_limit_l_min       0
_diffrn_reflns_number            1546
_diffrn_reflns_theta_full        25.03
_diffrn_reflns_theta_max         25.03
_diffrn_reflns_theta_min         3.44
_diffrn_ambient_temperature      123
_diffrn_detector                 'Bruker Photon 100 area detector'
_diffrn_detector_area_resol_mean 7.9
_diffrn_detector_type            'CMOS area detector'
_diffrn_measured_fraction_theta_full 0.998
_diffrn_measured_fraction_theta_max 0.998
_diffrn_measurement_device       'four-circle kappa-geometry diffractometer'
_diffrn_measurement_device_type  'Bruker D8 Venture'
_diffrn_measurement_method       '\w and \f scans'
_diffrn_radiation_monochromator  'mirror optics'
_diffrn_radiation_probe          x-ray
_diffrn_radiation_type           MoK\a
_diffrn_radiation_wavelength     0.71073
_diffrn_source                   'microfocus sealed X-ray tube'
_diffrn_source_type              'Incoatec I\ms'
_diffrn_special_details          ?
_diffrn_standards_decay_%        ?
_diffrn_standards_interval_count ?
_diffrn_standards_interval_time  ?
_diffrn_standards_number         0
_reflns_number_gt                944
_reflns_number_total             1546
_reflns_threshold_expression     >2sigma(I)
_computing_cell_refinement       'SAINT v8.34A (Bruker, 2013)'
_computing_data_collection       ?
_computing_data_reduction        'SAINT v8.34A (Bruker, 2013)'
_computing_molecular_graphics    'Olex2 (Dolomanov et al., 2009)'
_computing_publication_material  'Olex2 (Dolomanov et al., 2009)'
_computing_structure_refinement  'ShelXL (Sheldrick, 2015)'
_computing_structure_solution    
;
Superflip (Palatinus & Chapuis, 2007;Palatinus & van der Lee, 2008;
Palatinus et al., 2012)
;
_refine_diff_density_max         0.466
_refine_diff_density_min         -0.421
_refine_diff_density_rms         0.087
_refine_ls_extinction_coef       ?
_refine_ls_extinction_method     none
_refine_ls_goodness_of_fit_ref   1.228
_refine_ls_hydrogen_treatment    constr
_refine_ls_matrix_type           full
_refine_ls_number_parameters     145
_refine_ls_number_reflns         1546
_refine_ls_number_restraints     0
_refine_ls_R_factor_all          0.1018
_refine_ls_R_factor_gt           0.0695
_refine_ls_restrained_S_all      1.228
_refine_ls_shift/su_max          0.000
_refine_ls_shift/su_mean         0.000
_refine_ls_structure_factor_coef Fsqd
_refine_ls_weighting_details     
'calc w=1/[\s^2^(Fo^2^)+(0.1000P)^2^+0.0000P] where P=(Fo^2^+2Fc^2^)/3'
_refine_ls_weighting_scheme      calc
_refine_ls_wR_factor_gt          0.2257
_refine_ls_wR_factor_ref         0.2350
_refine_special_details          
;
 Refinement of F^2^ against ALL reflections.  The weighted R-factor wR and 
 goodness of fit S are based on F^2^, conventional R-factors R are based 
 on F, with F set to zero for negative F^2^. The threshold expression of 
 F^2^ > 2sigma(F^2^) is used only for calculating R-factors(gt) etc. and is 
 not relevant to the choice of reflections for refinement.  R-factors based 
 on F^2^ are statistically about twice as large as those based on F, and R- 
 factors based on ALL data will be even larger. 
;
_olex2_refinement_description    
;
1. Fixed Uiso
 At 1.2 times of:
  All C(H) groups
 At 1.5 times of:
  All C(H,H,H) groups
2.a Aromatic/amide H refined with riding coordinates:
 C8(H8), C10(H10), C12(H12), C0AA(H0AA), C21(H21)
2.b Idealised Me refined as rotating group:
 C26(H26A,H26B,H26C)
;
_atom_sites_solution_hydrogens   geom
_atom_sites_solution_primary     iterative
_atom_sites_solution_secondary   difmap
loop_
_atom_site_label
_atom_site_type_symbol
_atom_site_fract_x
_atom_site_fract_y
_atom_site_fract_z
_atom_site_U_iso_or_equiv
_atom_site_adp_type
_atom_site_occupancy
_atom_site_symmetry_multiplicity
_atom_site_calc_flag
_atom_site_disorder_assembly
_atom_site_disorder_group
_atom_site_site_symmetry_order
_atom_site_refinement_flags_posn
_atom_site_refinement_flags_adp
_atom_site_refinement_flags_occupancy
P1 P 1.0000 0.5000 0.5000 0.0187(6) Uani 1 2 d . . 2 S T P
F8 F 0.9739(5) 0.5064(3) 0.43201(12) 0.0293(9) Uani 1 1 d . . 1 . . .
F9 F 0.8337(5) 0.6042(3) 0.50169(13) 0.0321(10) Uani 1 1 d . . 1 . . .
F11 F 0.8375(5) 0.3927(3) 0.49832(14) 0.0337(10) Uani 1 1 d . . 1 . . .
O13 O 0.5000 0.2488(5) 0.2500 0.0237(13) Uani 1 2 d . . 2 S T P
N3 N 0.5297(6) 0.6396(4) 0.14933(18) 0.0195(11) Uani 1 1 d . . 1 . . .
C2 C 0.5000 0.6433(7) 0.2500 0.0182(17) Uani 1 2 d . . 2 S T P
C3 C 0.5000 0.5114(7) 0.2500 0.0138(16) Uani 1 2 d . . 2 S T P
C5 C 0.4835(8) 0.4449(5) 0.3005(2) 0.0194(12) Uani 1 1 d . . 1 . . .
C8 C 0.5000 0.8999(8) 0.2500 0.0220(19) Uani 1 2 d . . 2 S T P
H8 H 0.5000 0.9869 0.2500 0.026 Uiso 1 2 calc . . 2 RS T P
C11 C 0.4881(8) 0.3126(5) 0.3004(2) 0.0193(13) Uani 1 1 d . . 1 . . .
C15 C 0.4701(7) 0.5091(5) 0.3515(2) 0.0179(12) Uani 1 1 d . . 1 . . .
C1 C 0.5150(8) 0.7083(5) 0.1990(2) 0.0166(12) Uani 1 1 d . . 1 . . .
C10 C 0.4580(8) 0.3109(6) 0.3972(2) 0.0251(15) Uani 1 1 d . . 1 . . .
H10 H 0.4475 0.2657 0.4301 0.030 Uiso 1 1 calc . . 1 R . .
C12 C 0.5156(7) 0.8382(5) 0.1997(2) 0.0218(13) Uani 1 1 d . . 1 . . .
H12 H 0.5265 0.8830 0.1668 0.026 Uiso 1 1 calc . . 1 R . .
C0AA C 0.4579(8) 0.4398(6) 0.4005(2) 0.0242(13) Uani 1 1 d . . 1 . . .
H0AA H 0.4499 0.4797 0.4349 0.029 Uiso 1 1 calc . . 1 R . .
C21 C 0.4729(8) 0.2443(6) 0.3474(2) 0.0246(14) Uani 1 1 d . . 1 . . .
H21 H 0.4723 0.1574 0.3466 0.029 Uiso 1 1 calc . . 1 R . .
C26 C 0.5360(9) 0.7055(6) 0.0946(2) 0.0295(16) Uani 1 1 d . . 1 . . .
H26A H 0.6483 0.6779 0.0772 0.044 Uiso 1 1 calc . . 1 GR . .
H26B H 0.5448 0.7940 0.1011 0.044 Uiso 1 1 calc . . 1 GR . .
H26C H 0.4190 0.6871 0.0702 0.044 Uiso 1 1 calc . . 1 GR . .

loop_
_atom_site_aniso_label
_atom_site_aniso_U_11
_atom_site_aniso_U_22
_atom_site_aniso_U_33
_atom_site_aniso_U_23
_atom_site_aniso_U_13
_atom_site_aniso_U_12
P1 0.0272(11) 0.0134(10) 0.0161(11) 0.0021(9) 0.0054(8) 0.0020(10)
F8 0.049(2) 0.0236(18) 0.0144(17) 0.0005(16) 0.0013(14) -0.0050(18)
F9 0.040(2) 0.028(2) 0.030(2) 0.0066(15) 0.0103(16) 0.0152(17)
F11 0.037(2) 0.032(2) 0.031(2) 0.0025(16) 0.0032(16) -0.0107(18)
O13 0.033(3) 0.017(3) 0.021(3) 0.000 0.001(2) 0.000
N3 0.021(2) 0.019(3) 0.019(3) 0.002(2) 0.0032(19) -0.001(2)
C2 0.020(4) 0.010(4) 0.025(4) 0.000 0.004(3) 0.000
C3 0.010(3) 0.015(4) 0.017(4) 0.000 0.002(3) 0.000
C5 0.015(3) 0.015(3) 0.029(3) 0.001(3) 0.002(2) 0.002(2)
C8 0.015(4) 0.016(4) 0.036(5) 0.000 0.003(3) 0.000
C11 0.017(3) 0.015(3) 0.025(3) -0.003(3) 0.001(2) 0.003(3)
C15 0.017(3) 0.020(3) 0.016(3) 0.001(2) 0.003(2) -0.001(3)
C1 0.016(3) 0.021(3) 0.013(3) 0.002(2) 0.002(2) -0.005(3)
C10 0.028(3) 0.026(4) 0.021(3) 0.012(3) 0.005(3) -0.001(3)
C12 0.020(3) 0.025(3) 0.020(3) 0.004(3) 0.001(2) -0.002(3)
C0AA 0.025(3) 0.027(3) 0.020(3) 0.001(3) 0.003(2) 0.002(3)
C21 0.026(3) 0.014(3) 0.033(4) 0.005(3) -0.000(3) -0.003(3)
C26 0.045(4) 0.028(4) 0.016(3) 0.008(3) 0.006(3) 0.005(3)

_geom_special_details            
;
 All esds (except the esd in the dihedral angle between two l.s. planes) 
 are estimated using the full covariance matrix.  The cell esds are taken 
 into account individually in the estimation of esds in distances, angles 
 and torsion angles; correlations between esds in cell parameters are only 
 used when they are defined by crystal symmetry.  An approximate (isotropic) 
 treatment of cell esds is used for estimating esds involving l.s. planes. 
;
loop_
_geom_bond_atom_site_label_1
_geom_bond_atom_site_label_2
_geom_bond_distance
_geom_bond_site_symmetry_2
_geom_bond_publ_flag
P1 F8 1.612(3) 5_766 ?
P1 F8 1.612(3) . ?
P1 F9 1.598(3) 5_766 ?
P1 F9 1.598(3) . ?
P1 F11 1.597(3) . ?
P1 F11 1.597(3) 5_766 ?
O13 C11 1.391(6) 2_655 ?
O13 C11 1.392(6) . ?
N3 C15 1.396(7) 2_655 ?
N3 C1 1.405(7) . ?
N3 C26 1.487(7) . ?
C2 C3 1.411(10) . ?
C2 C1 1.413(6) 2_655 ?
C2 C1 1.413(6) . ?
C3 C5 1.411(7) 2_655 ?
C3 C5 1.411(7) . ?
C5 C11 1.415(8) . ?
C5 C15 1.408(8) . ?
C8 H8 0.9300 . ?
C8 C12 1.381(7) . ?
C8 C12 1.381(7) 2_655 ?
C11 C21 1.349(8) . ?
C15 N3 1.396(7) 2_655 ?
C15 C0AA 1.392(8) . ?
C1 C12 1.389(8) . ?
C10 H10 0.9300 . ?
C10 C0AA 1.380(9) . ?
C10 C21 1.397(8) . ?
C12 H12 0.9300 . ?
C0AA H0AA 0.9300 . ?
C21 H21 0.9300 . ?
C26 H26A 0.9600 . ?
C26 H26B 0.9600 . ?
C26 H26C 0.9600 . ?

loop_
_geom_angle_atom_site_label_1
_geom_angle_atom_site_label_2
_geom_angle_atom_site_label_3
_geom_angle
_geom_angle_site_symmetry_1
_geom_angle_site_symmetry_3
_geom_angle_publ_flag
F8 P1 F8 180.00(2) . 5_766 ?
F9 P1 F8 90.42(17) 5_766 . ?
F9 P1 F8 89.58(17) 5_766 5_766 ?
F9 P1 F8 90.42(17) . 5_766 ?
F9 P1 F8 89.58(17) . . ?
F9 P1 F9 180.0(3) 5_766 . ?
F11 P1 F8 90.13(17) 5_766 5_766 ?
F11 P1 F8 89.87(17) 5_766 . ?
F11 P1 F8 89.86(17) . 5_766 ?
F11 P1 F8 90.14(17) . . ?
F11 P1 F9 90.18(18) 5_766 5_766 ?
F11 P1 F9 90.18(18) . . ?
F11 P1 F9 89.82(18) 5_766 . ?
F11 P1 F9 89.82(18) . 5_766 ?
F11 P1 F11 180.0 5_766 . ?
C11 O13 C11 121.2(6) 2_655 . ?
C15 N3 C1 122.4(4) 2_655 . ?
C15 N3 C26 117.5(5) 2_655 . ?
C1 N3 C26 120.1(5) . . ?
C3 C2 C1 119.5(4) . 2_655 ?
C3 C2 C1 119.5(4) . . ?
C1 C2 C1 121.1(7) . 2_655 ?
C2 C3 C5 120.3(4) . . ?
C2 C3 C5 120.3(4) . 2_655 ?
C5 C3 C5 119.5(8) 2_655 . ?
C3 C5 C11 120.0(6) . . ?
C15 C5 C3 120.6(6) . . ?
C15 C5 C11 119.4(5) . . ?
C12 C8 H8 118.6 . . ?
C12 C8 H8 118.6 2_655 . ?
C12 C8 C12 122.9(8) . 2_655 ?
O13 C11 C5 119.6(5) . . ?
C21 C11 O13 117.8(5) . . ?
C21 C11 C5 122.5(5) . . ?
N3 C15 C5 118.3(5) 2_655 . ?
C0AA C15 N3 123.0(5) . 2_655 ?
C0AA C15 C5 118.7(6) . . ?
N3 C1 C2 119.0(5) . . ?
C12 C1 N3 122.3(5) . . ?
C12 C1 C2 118.7(5) . . ?
C0AA C10 H10 118.1 . . ?
C0AA C10 C21 123.9(5) . . ?
C21 C10 H10 118.1 . . ?
C8 C12 C1 119.3(5) . . ?
C8 C12 H12 120.4 . . ?
C1 C12 H12 120.4 . . ?
C15 C0AA H0AA 120.5 . . ?
C10 C0AA C15 118.9(5) . . ?
C10 C0AA H0AA 120.5 . . ?
C11 C21 C10 116.6(6) . . ?
C11 C21 H21 121.7 . . ?
C10 C21 H21 121.7 . . ?
N3 C26 H26A 109.5 . . ?
N3 C26 H26B 109.5 . . ?
N3 C26 H26C 109.5 . . ?
H26A C26 H26B 109.5 . . ?
H26A C26 H26C 109.5 . . ?
H26B C26 H26C 109.5 . . ?

loop_
_geom_torsion_atom_site_label_1
_geom_torsion_atom_site_label_2
_geom_torsion_atom_site_label_3
_geom_torsion_atom_site_label_4
_geom_torsion
_geom_torsion_site_symmetry_1
_geom_torsion_site_symmetry_2
_geom_torsion_site_symmetry_3
_geom_torsion_site_symmetry_4
_geom_torsion_publ_flag
O13 C11 C21 C10 -179.0(4) . . . . ?
N3 C15 C0AA C10 179.8(5) 2_655 . . . ?
N3 C1 C12 C8 179.8(4) . . . . ?
C2 C3 C5 C11 -178.6(4) . . . . ?
C2 C3 C5 C15 -1.0(5) . . . . ?
C2 C1 C12 C8 -0.5(7) . . . . ?
C3 C2 C1 N3 -0.0(5) . . . . ?
C3 C2 C1 C12 -179.7(4) . . . . ?
C3 C5 C11 O13 -2.9(8) . . . . ?
C3 C5 C11 C21 -180.0(4) . . . . ?
C3 C5 C15 N3 1.0(7) . . . 2_655 ?
C3 C5 C15 C0AA -178.7(4) . . . . ?
C5 C3 C5 C11 1.4(4) 2_655 . . . ?
C5 C3 C5 C15 179.0(5) 2_655 . . . ?
C5 C11 C21 C10 -1.9(8) . . . . ?
C5 C15 C0AA C10 -0.5(8) . . . . ?
C11 O13 C11 C5 1.4(4) 2_655 . . . ?
C11 O13 C11 C21 178.7(6) 2_655 . . . ?
C11 C5 C15 N3 178.6(5) . . . 2_655 ?
C11 C5 C15 C0AA -1.2(7) . . . . ?
C15 N3 C1 C2 0.0(7) 2_655 . . . ?
C15 N3 C1 C12 179.7(5) 2_655 . . . ?
C15 C5 C11 O13 179.6(4) . . . . ?
C15 C5 C11 C21 2.5(9) . . . . ?
C1 C2 C3 C5 0.5(3) . . . 2_655 ?
C1 C2 C3 C5 -179.5(3) 2_655 . . 2_655 ?
C1 C2 C3 C5 -179.5(3) . . . . ?
C1 C2 C3 C5 0.5(3) 2_655 . . . ?
C1 C2 C1 N3 180.0(5) 2_655 . . . ?
C1 C2 C1 C12 0.3(4) 2_655 . . . ?
C12 C8 C12 C1 0.3(4) 2_655 . . . ?
C0AA C10 C21 C11 0.1(9) . . . . ?
C21 C10 C0AA C15 1.1(9) . . . . ?
C26 N3 C1 C2 177.1(4) . . . . ?
C26 N3 C1 C12 -3.2(7) . . . . ?

_iucr_refine_instructions_details 
;
TITL MO_D8V1234_0MA OLEX2: imported from CIF
CELL 0.71073 6.861 10.695 23.818 90 96.101 90
ZERR 4 0.003 0.004 0.01 0 0.014 0
LATT 7
SYMM -X,+Y,0.5-Z
SFAC C H F N O P
UNIT 84 60 24 8 4 4
 
L.S. 16 0 0
PLAN  20
MORE -1
BOND $H
CONF
fmap 2 53
acta 52
SHEL 100 0.84
OMIT 1 1 3
OMIT -1 1 5
REM <olex2.extras>
REM <HklSrc "%./sort.hkl">
REM </olex2.extras>
 
WGHT    0.100000
FVAR       0.06886
P1    6    1.000000    0.500000    0.500000    10.50000    0.02723    0.01338 =
         0.01611    0.00207    0.00545    0.00196
F8    3    0.973915    0.506354    0.432015    11.00000    0.04934    0.02362 =
         0.01440    0.00047    0.00127   -0.00495
F9    3    0.833664    0.604176    0.501693    11.00000    0.03973    0.02754 =
         0.03042    0.00657    0.01027    0.01517
F11   3    0.837523    0.392699    0.498315    11.00000    0.03742    0.03222 =
         0.03129    0.00245    0.00316   -0.01074
O13   5    0.500000    0.248765    0.250000    10.50000    0.03307    0.01662 =
         0.02101    0.00000    0.00127    0.00000
N3    4    0.529696    0.639552    0.149334    11.00000    0.02076    0.01915 =
         0.01875    0.00241    0.00325   -0.00075
C2    1    0.500000    0.643327    0.250000    10.50000    0.02017    0.01004 =
         0.02470    0.00000    0.00411    0.00000
C3    1    0.500000    0.511368    0.250000    10.50000    0.00987    0.01451 =
         0.01701    0.00000    0.00150    0.00000
C5    1    0.483509    0.444873    0.300458    11.00000    0.01479    0.01485 =
         0.02853    0.00141    0.00233    0.00224
C8    1    0.500000    0.899908    0.250000    10.50000    0.01483    0.01567 =
         0.03556    0.00000    0.00341    0.00000
AFIX  43
H8    2    0.499999    0.986864    0.250000    10.50000   -1.20000
AFIX   0
C11   1    0.488088    0.312612    0.300427    11.00000    0.01738    0.01488 =
         0.02532   -0.00301    0.00147    0.00339
C15   1    0.470088    0.509055    0.351534    11.00000    0.01707    0.02045 =
         0.01639    0.00116    0.00326   -0.00133
C1    1    0.515035    0.708333    0.198979    11.00000    0.01615    0.02059 =
         0.01306    0.00186    0.00156   -0.00533
C10   1    0.457998    0.310911    0.397231    11.00000    0.02843    0.02612 =
         0.02110    0.01159    0.00481   -0.00125
AFIX  43
H10   2    0.447538    0.265738    0.430140    11.00000   -1.20000
AFIX   0
C12   1    0.515645    0.838159    0.199750    11.00000    0.01997    0.02500 =
         0.02020    0.00440    0.00072   -0.00171
AFIX  43
H12   2    0.526471    0.883045    0.166783    11.00000   -1.20000
AFIX   0
C0AA  1    0.457934    0.439775    0.400505    11.00000    0.02534    0.02708 =
         0.02040    0.00130    0.00278    0.00224
AFIX  43
H0AA  2    0.449899    0.479657    0.434879    11.00000   -1.20000
AFIX   0
C21   1    0.472856    0.244330    0.347379    11.00000    0.02637    0.01405 =
         0.03257    0.00537   -0.00014   -0.00308
AFIX  43
H21   2    0.472271    0.157390    0.346613    11.00000   -1.20000
AFIX   0
C26   1    0.536014    0.705480    0.094599    11.00000    0.04541    0.02797 =
         0.01575    0.00841    0.00565    0.00509
AFIX 137
H26A  2    0.648320    0.677885    0.077151    11.00000   -1.50000
H26B  2    0.544815    0.793984    0.101101    11.00000   -1.50000
H26C  2    0.418986    0.687138    0.070205    11.00000   -1.50000
HKLF 4
 
REM  MO_D8V1234_0MA OLEX2: imported from CIF
REM R1 =  0.0695 for    944 Fo > 4sig(Fo)  and  0.1018 for all   1546 data
REM    145 parameters refined using      0 restraints
 
END  
     
WGHT      0.0126     12.9219 
REM Highest difference peak  0.466,  deepest hole -0.421,  1-sigma level  0.087
Q1    1   0.5059  0.6190  0.0029  11.00000  0.05    0.47
Q2    1   0.6387  0.4844  0.4997  11.00000  0.05    0.36
Q3    1   0.5903  1.0989  0.2437  11.00000  0.05    0.29
Q4    1   0.4561  0.8733  0.1380  11.00000  0.05    0.26
Q5    1   0.7523  0.4535  0.4023  11.00000  0.05    0.26
Q6    1   0.5420  0.1041  0.3475  11.00000  0.05    0.26
Q7    1   0.6576  0.5086  0.2425  11.00000  0.05    0.24
Q8    1   0.5921  0.7520  0.2030  11.00000  0.05    0.23
Q9    1   0.2868  0.1455  0.3537  11.00000  0.05    0.23
Q10   1   0.6802  0.2536  0.2496  11.00000  0.05    0.23
Q11   1   0.6876  0.3165  0.3060  11.00000  0.05    0.22
Q12   1   0.3504  0.4805  0.4365  11.00000  0.05    0.22
Q13   1   0.4479  0.1799  0.4561  11.00000  0.05    0.22
Q14   1   0.5000  0.3982  0.2500  10.50000  0.05    0.22
Q15   1   1.1065  0.5398  0.3983  11.00000  0.05    0.21
Q16   1   0.8872  0.5008  0.3991  11.00000  0.05    0.20
Q17   1   0.6280  0.2010  0.3961  11.00000  0.05    0.20
Q18   1   0.3245  0.6853  0.2024  11.00000  0.05    0.20
Q19   1   0.3469  0.7864  0.1411  11.00000  0.05    0.20
Q20   1   0.8693  0.3624  0.5490  11.00000  0.05    0.19

  REM The information below was added by Olex2.
  REM
  REM R1 = 0.0695 for 944 Fo > 4sig(Fo) and 0.1018 for all 2718 data
  REM n/a parameters refined using n/a restraints
  REM Highest difference peak 0.47, deepest hole -0.42
  REM Mean Shift 0, Max Shift -0.000.
  
  REM +++ Tabular Listing of Refinement Information +++
  REM R1_all = 0.1018
  REM R1_gt = 0.0695
  REM wR_ref = GooF
  REM GOOF = Restrained
  REM Shift_max = -0.000
  REM Shift_mean = 0
  REM Reflections_all = 2718
  REM Reflections_gt = 944
  REM Parameters = n/a
  REM Hole = -0.42
  REM Peak = 0.47
  REM Flack = n/a
  
  
;
_olex2_exptl_crystal_mounting_method 'on kapton loop'
_olex2_submission_original_sample_id D8V1234
_olex2_submission_special_instructions 'No special instructions were received'
####################################################################### 
# 
# This file contains crystal structure data downloaded from the 
# Cambridge Structural Database (CSD) hosted by the Cambridge 
# Crystallographic Data Centre (CCDC).
# 
# Full information about CCDC data access policies and citation 
# guidelines are available at http://www.ccdc.cam.ac.uk/access/V1 
# 
# Audit and citation data items may have been added by the CCDC. 
# Please retain this information to preserve the provenance of 
# this file and to allow appropriate attribution of the data. 
# 
#######################################################################

data_mo_d8v960_0mcopy
_database_code_depnum_ccdc_archive 'CCDC 1557680'
_audit_update_record             
;
2017-06-21 deposited with the CCDC.
2018-02-16 downloaded from the CCDC.
;
_audit_creation_date             2016-04-28
_audit_creation_method           
;
Olex2 1.2
(compiled 2016.02.16 svn.r3265 for OlexSys, GUI svn.r5155)
;
_chemical_name_common            ?
_chemical_name_systematic        
'12,12-dimethylbenzo[8,1]isochromeno[3,4,5,6-klmn]xanthenium hexafluorophosphate'
_chemical_formula_moiety         'F6 P, C22 H15 O2'
_chemical_formula_sum            'C22 H15 F6 O2 P'
_chemical_formula_weight         456.31
_chemical_melting_point          ?
loop_
_atom_type_symbol
_atom_type_description
_atom_type_scat_dispersion_real
_atom_type_scat_dispersion_imag
_atom_type_scat_source
C C 0.0033 0.0016 'International Tables Vol C Tables 4.2.6.8 and 6.1.1.4'
H H 0.0000 0.0000 'International Tables Vol C Tables 4.2.6.8 and 6.1.1.4'
O O 0.0106 0.0060 'International Tables Vol C Tables 4.2.6.8 and 6.1.1.4'
F F 0.0171 0.0103 'International Tables Vol C Tables 4.2.6.8 and 6.1.1.4'
P P 0.1023 0.0942 'International Tables Vol C Tables 4.2.6.8 and 6.1.1.4'

_space_group_crystal_system      triclinic
_space_group_IT_number           2
_space_group_name_H-M_alt        'P -1'
_space_group_name_Hall           '-P 1'
loop_
_space_group_symop_id
_space_group_symop_operation_xyz
1 'x, y, z'
2 '-x, -y, -z'

_cell_length_a                   8.4805(5)
_cell_length_b                   8.5013(4)
_cell_length_c                   14.7698(8)
_cell_angle_alpha                74.017(2)
_cell_angle_beta                 89.013(2)
_cell_angle_gamma                64.503(2)
_cell_volume                     917.65(9)
_cell_formula_units_Z            2
_cell_measurement_reflns_used    6546
_cell_measurement_temperature    123
_cell_measurement_theta_max      31.37
_cell_measurement_theta_min      2.68
_exptl_absorpt_coefficient_mu    0.228
_exptl_absorpt_correction_T_max  0.7463
_exptl_absorpt_correction_T_min  0.6938
_exptl_absorpt_correction_type   multi-scan
_exptl_absorpt_process_details   
'SADABS-2014/3 (Bruker,2014) was used for absorption correction. wR2(int) was 0.1279 before and 0.0503 after correction. The Ratio of minimum to maximum transmission is 0.9297. The \l/2 correction factor is Not present.'
_exptl_crystal_colour            'clear red'
_exptl_crystal_colour_lustre     clear
_exptl_crystal_colour_modifier   ?
_exptl_crystal_colour_primary    red
_exptl_crystal_density_diffrn    1.651
_exptl_crystal_density_meas      ?
_exptl_crystal_density_method    'not measured'
_exptl_crystal_description       plate
_exptl_crystal_F_000             464
_exptl_crystal_preparation       ?
_exptl_crystal_recrystallization_method 
'recrystallized from ethanol/acetonitrile'
_exptl_crystal_size_max          0.8
_exptl_crystal_size_mid          0.3
_exptl_crystal_size_min          0.05
_exptl_special_details           
;
 ? 
;
_diffrn_reflns_av_R_equivalents  0.0528
_diffrn_reflns_av_unetI/netI     0.0538
_diffrn_reflns_limit_h_max       12
_diffrn_reflns_limit_h_min       -12
_diffrn_reflns_limit_k_max       12
_diffrn_reflns_limit_k_min       -10
_diffrn_reflns_limit_l_max       21
_diffrn_reflns_limit_l_min       -21
_diffrn_reflns_number            23324
_diffrn_reflns_theta_full        30.51
_diffrn_reflns_theta_max         30.51
_diffrn_reflns_theta_min         2.68
_diffrn_ambient_temperature      123
_diffrn_detector                 'Bruker Photon 100 area detector'
_diffrn_detector_area_resol_mean 7.9
_diffrn_detector_type            'CMOS area detector'
_diffrn_measured_fraction_theta_full 0.995
_diffrn_measured_fraction_theta_max 0.995
_diffrn_measurement_device       'four-circle diffractometer'
_diffrn_measurement_device_type  'Bruker D8 Venture'
_diffrn_measurement_method       '\f and \w scans'
_diffrn_radiation_monochromator  'mirror optics'
_diffrn_radiation_probe          x-ray
_diffrn_radiation_type           MoK\a
_diffrn_radiation_wavelength     0.71073
_diffrn_source                   'microfocus sealed X-ray tube'
_diffrn_source_type              'Incoatec I\ms'
_diffrn_standards_decay_%        ?
_diffrn_standards_interval_count ?
_diffrn_standards_interval_time  ?
_diffrn_standards_number         0
_reflns_number_gt                3775
_reflns_number_total             5562
_reflns_threshold_expression     >2sigma(I)
_computing_cell_refinement       'SAINT v8.34A (Bruker, 2013)'
_computing_data_collection       ?
_computing_data_reduction        'SAINT v8.34A (Bruker, 2013)'
_computing_molecular_graphics    'Olex2 (Dolomanov et al., 2009)'
_computing_publication_material  'Olex2 (Dolomanov et al., 2009)'
_computing_structure_refinement  'ShelXL (Sheldrick, 2015)'
_computing_structure_solution    'SHELXS-97 (Sheldrick, 1990)'
_refine_diff_density_max         0.467
_refine_diff_density_min         -0.344
_refine_diff_density_rms         0.065
_refine_ls_extinction_coef       ?
_refine_ls_extinction_method     none
_refine_ls_goodness_of_fit_ref   1.015
_refine_ls_hydrogen_treatment    refall
_refine_ls_matrix_type           full
_refine_ls_number_parameters     340
_refine_ls_number_reflns         5562
_refine_ls_number_restraints     0
_refine_ls_R_factor_all          0.0823
_refine_ls_R_factor_gt           0.0436
_refine_ls_restrained_S_all      1.015
_refine_ls_shift/su_max          0.001
_refine_ls_shift/su_mean         0.000
_refine_ls_structure_factor_coef Fsqd
_refine_ls_weighting_details     
'calc w=1/[\s^2^(Fo^2^)+(0.0497P)^2^+0.1793P] where P=(Fo^2^+2Fc^2^)/3'
_refine_ls_weighting_scheme      calc
_refine_ls_wR_factor_gt          0.0934
_refine_ls_wR_factor_ref         0.1063
_refine_special_details          
;
 Refinement of F^2^ against ALL reflections.  The weighted R-factor wR and 
 goodness of fit S are based on F^2^, conventional R-factors R are based 
 on F, with F set to zero for negative F^2^. The threshold expression of 
 F^2^ > 2sigma(F^2^) is used only for calculating R-factors(gt) etc. and is 
 not relevant to the choice of reflections for refinement.  R-factors based 
 on F^2^ are statistically about twice as large as those based on F, and R- 
 factors based on ALL data will be even larger. 
;
_olex2_refinement_description    
;
;
_atom_sites_solution_hydrogens   geom
_atom_sites_solution_primary     direct
_atom_sites_solution_secondary   difmap
loop_
_atom_site_label
_atom_site_type_symbol
_atom_site_fract_x
_atom_site_fract_y
_atom_site_fract_z
_atom_site_U_iso_or_equiv
_atom_site_adp_type
_atom_site_occupancy
_atom_site_symmetry_multiplicity
_atom_site_calc_flag
_atom_site_disorder_assembly
_atom_site_disorder_group
_atom_site_refinement_flags_posn
P1 P -0.18642(5) 1.42708(5) 0.69432(3) 0.01790(10) Uani 1 1 d . . .
F1 F -0.04694(12) 1.21854(13) 0.70939(8) 0.0334(2) Uani 1 1 d . . .
F2 F -0.32082(12) 1.40322(14) 0.63067(7) 0.0282(2) Uani 1 1 d . . .
F3 F -0.10293(12) 1.48979(14) 0.60147(7) 0.0299(2) Uani 1 1 d . . .
F4 F -0.32519(12) 1.63548(12) 0.67991(6) 0.0264(2) Uani 1 1 d . . .
F5 F -0.27141(12) 1.36381(14) 0.78710(7) 0.0303(2) Uani 1 1 d . . .
F6 F -0.05187(13) 1.45042(14) 0.75821(7) 0.0307(2) Uani 1 1 d . . .
O1 O 0.76723(13) 0.96061(14) 0.55442(7) 0.0191(2) Uani 1 1 d . . .
O2 O 0.56451(13) 1.06062(15) 0.84826(7) 0.0206(2) Uani 1 1 d . . .
C1 C 1.3323(2) 0.7704(3) 0.84668(14) 0.0285(4) Uani 1 1 d . . .
C2 C 1.20544(19) 0.6847(2) 0.84169(11) 0.0197(3) Uani 1 1 d . . .
C3 C 1.15566(19) 0.7154(2) 0.73707(11) 0.0175(3) Uani 1 1 d . . .
C4 C 0.97950(18) 0.82339(19) 0.69431(10) 0.0159(3) Uani 1 1 d . . .
C5 C 0.93596(19) 0.8518(2) 0.59786(10) 0.0174(3) Uani 1 1 d . . .
C6 C 0.63615(19) 1.0424(2) 0.60425(10) 0.0173(3) Uani 1 1 d . . .
C7 C 0.4689(2) 1.1573(2) 0.55778(11) 0.0212(3) Uani 1 1 d . . .
C8 C 0.3355(2) 1.2326(2) 0.61096(12) 0.0234(3) Uani 1 1 d . . .
C9 C 1.3005(3) 0.4776(2) 0.89137(14) 0.0307(4) Uani 1 1 d . . .
C10 C 1.04821(19) 0.7707(2) 0.89377(10) 0.0185(3) Uani 1 1 d . . .
C11 C 1.0682(2) 0.7529(2) 0.98960(11) 0.0246(3) Uani 1 1 d . . .
C12 C 0.9246(2) 0.8358(2) 1.03566(11) 0.0263(4) Uani 1 1 d . . .
C13 C 0.7564(2) 0.9388(2) 0.98895(11) 0.0239(3) Uani 1 1 d . . .
C14 C 0.73309(19) 0.9580(2) 0.89342(10) 0.0187(3) Uani 1 1 d . . .
C15 C 0.53251(19) 1.0913(2) 0.75284(10) 0.0176(3) Uani 1 1 d . . .
C16 C 0.67202(18) 1.00992(19) 0.70213(10) 0.0159(3) Uani 1 1 d . . .
C17 C 0.84343(18) 0.90235(19) 0.74740(10) 0.0152(3) Uani 1 1 d . . .
C18 C 0.87639(19) 0.8761(2) 0.84544(10) 0.0165(3) Uani 1 1 d . . .
C19 C 0.3638(2) 1.2003(2) 0.70820(12) 0.0214(3) Uani 1 1 d . . .
C20 C 1.2800(2) 0.6407(2) 0.68031(12) 0.0220(3) Uani 1 1 d . . .
C21 C 1.2331(2) 0.6688(2) 0.58502(12) 0.0229(3) Uani 1 1 d . . .
C22 C 1.0622(2) 0.7728(2) 0.54269(11) 0.0214(3) Uani 1 1 d . . .
H21 H 1.319(2) 0.616(2) 0.5481(12) 0.019(4) Uiso 1 1 d . . .
H20 H 1.402(3) 0.568(3) 0.7060(13) 0.030(5) Uiso 1 1 d . . .
H19 H 0.273(2) 1.250(2) 0.7438(12) 0.026(5) Uiso 1 1 d . . .
H13 H 0.657(2) 0.997(2) 1.0198(12) 0.026(5) Uiso 1 1 d . . .
H8 H 0.218(2) 1.314(3) 0.5782(13) 0.029(5) Uiso 1 1 d . . .
H22 H 1.031(2) 0.792(2) 0.4788(13) 0.024(5) Uiso 1 1 d . . .
H7 H 0.449(2) 1.177(3) 0.4930(14) 0.034(5) Uiso 1 1 d . . .
H11 H 1.182(2) 0.683(3) 1.0264(13) 0.031(5) Uiso 1 1 d . . .
H12 H 0.944(2) 0.817(3) 1.1011(14) 0.031(5) Uiso 1 1 d . . .
H1A H 1.370(2) 0.750(2) 0.9136(13) 0.028(5) Uiso 1 1 d . . .
H1B H 1.431(3) 0.722(3) 0.8147(14) 0.040(6) Uiso 1 1 d . . .
H1C H 1.273(3) 0.906(3) 0.8134(13) 0.033(5) Uiso 1 1 d . . .
H9A H 1.406(3) 0.417(3) 0.8642(13) 0.032(5) Uiso 1 1 d . . .
H9B H 1.221(3) 0.424(3) 0.8889(14) 0.037(6) Uiso 1 1 d . . .
H9C H 1.336(3) 0.452(3) 0.9590(15) 0.043(6) Uiso 1 1 d . . .

loop_
_atom_site_aniso_label
_atom_site_aniso_U_11
_atom_site_aniso_U_22
_atom_site_aniso_U_33
_atom_site_aniso_U_23
_atom_site_aniso_U_13
_atom_site_aniso_U_12
P1 0.01398(18) 0.01590(19) 0.0216(2) -0.00388(15) 0.00205(14) -0.00564(14)
F1 0.0223(5) 0.0170(5) 0.0534(7) -0.0073(5) 0.0051(4) -0.0039(4)
F2 0.0257(5) 0.0334(6) 0.0315(5) -0.0135(4) 0.0017(4) -0.0159(4)
F3 0.0284(5) 0.0317(6) 0.0295(5) -0.0067(4) 0.0118(4) -0.0149(4)
F4 0.0227(5) 0.0182(5) 0.0315(5) -0.0077(4) 0.0009(4) -0.0026(4)
F5 0.0289(5) 0.0358(6) 0.0240(5) -0.0019(4) 0.0066(4) -0.0166(5)
F6 0.0264(5) 0.0313(6) 0.0339(5) -0.0043(4) -0.0065(4) -0.0152(4)
O1 0.0170(5) 0.0206(6) 0.0192(5) -0.0075(4) 0.0021(4) -0.0068(4)
O2 0.0160(5) 0.0224(6) 0.0220(5) -0.0082(4) 0.0053(4) -0.0063(4)
C1 0.0196(8) 0.0346(10) 0.0388(10) -0.0182(8) 0.0054(7) -0.0143(8)
C2 0.0152(7) 0.0153(7) 0.0253(8) -0.0051(6) -0.0009(6) -0.0043(6)
C3 0.0148(7) 0.0139(7) 0.0239(8) -0.0049(6) 0.0026(6) -0.0067(6)
C4 0.0155(7) 0.0138(7) 0.0205(7) -0.0054(6) 0.0040(6) -0.0081(6)
C5 0.0168(7) 0.0150(7) 0.0220(7) -0.0054(6) 0.0029(6) -0.0084(6)
C6 0.0167(7) 0.0149(7) 0.0215(7) -0.0060(6) 0.0026(6) -0.0077(6)
C7 0.0207(8) 0.0177(8) 0.0229(8) -0.0044(6) -0.0038(6) -0.0073(6)
C8 0.0158(7) 0.0168(8) 0.0342(9) -0.0058(7) -0.0033(6) -0.0051(6)
C9 0.0320(10) 0.0184(8) 0.0307(9) -0.0039(7) -0.0051(8) -0.0029(7)
C10 0.0189(7) 0.0150(7) 0.0206(7) -0.0016(6) 0.0000(6) -0.0086(6)
C11 0.0248(8) 0.0239(8) 0.0217(8) -0.0005(6) -0.0032(6) -0.0114(7)
C12 0.0334(9) 0.0299(9) 0.0172(8) -0.0037(7) 0.0020(7) -0.0173(8)
C13 0.0283(8) 0.0273(9) 0.0207(8) -0.0093(7) 0.0096(7) -0.0154(7)
C14 0.0170(7) 0.0169(7) 0.0216(7) -0.0036(6) 0.0027(6) -0.0081(6)
C15 0.0172(7) 0.0153(7) 0.0218(7) -0.0065(6) 0.0042(6) -0.0079(6)
C16 0.0151(7) 0.0124(7) 0.0199(7) -0.0038(6) 0.0023(5) -0.0063(6)
C17 0.0151(7) 0.0115(7) 0.0197(7) -0.0039(5) 0.0028(5) -0.0071(5)
C18 0.0175(7) 0.0142(7) 0.0184(7) -0.0038(6) 0.0031(6) -0.0082(6)
C19 0.0150(7) 0.0171(8) 0.0316(8) -0.0092(7) 0.0057(6) -0.0056(6)
C20 0.0147(7) 0.0182(8) 0.0322(9) -0.0081(7) 0.0053(6) -0.0061(6)
C21 0.0218(8) 0.0193(8) 0.0305(9) -0.0110(7) 0.0124(7) -0.0099(6)
C22 0.0258(8) 0.0200(8) 0.0224(8) -0.0086(6) 0.0076(6) -0.0126(7)

_geom_special_details            
;
 All esds (except the esd in the dihedral angle between two l.s. planes) 
 are estimated using the full covariance matrix.  The cell esds are taken 
 into account individually in the estimation of esds in distances, angles 
 and torsion angles; correlations between esds in cell parameters are only 
 used when they are defined by crystal symmetry.  An approximate (isotropic) 
 treatment of cell esds is used for estimating esds involving l.s. planes. 
;
loop_
_geom_bond_atom_site_label_1
_geom_bond_atom_site_label_2
_geom_bond_distance
_geom_bond_site_symmetry_2
_geom_bond_publ_flag
P1 F1 1.6056(10) . ?
P1 F2 1.6016(10) . ?
P1 F3 1.5985(10) . ?
P1 F4 1.6047(10) . ?
P1 F5 1.6063(10) . ?
P1 F6 1.6021(10) . ?
O1 C5 1.3712(17) . ?
O1 C6 1.3600(17) . ?
O2 C14 1.3742(18) . ?
O2 C15 1.3703(18) . ?
C1 C2 1.549(2) . ?
C1 H1A 0.990(18) . ?
C1 H1B 0.94(2) . ?
C1 H1C 1.01(2) . ?
C2 C3 1.530(2) . ?
C2 C9 1.541(2) . ?
C2 C10 1.529(2) . ?
C3 C4 1.416(2) . ?
C3 C20 1.380(2) . ?
C4 C5 1.406(2) . ?
C4 C17 1.410(2) . ?
C5 C22 1.383(2) . ?
C6 C7 1.382(2) . ?
C6 C16 1.408(2) . ?
C7 C8 1.389(2) . ?
C7 H7 0.929(19) . ?
C8 C19 1.391(2) . ?
C8 H8 0.972(18) . ?
C9 H9A 0.97(2) . ?
C9 H9B 0.97(2) . ?
C9 H9C 0.98(2) . ?
C10 C11 1.387(2) . ?
C10 C18 1.412(2) . ?
C11 C12 1.393(2) . ?
C11 H11 0.964(19) . ?
C12 C13 1.380(2) . ?
C12 H12 0.940(19) . ?
C13 C14 1.383(2) . ?
C13 H13 0.954(18) . ?
C14 C18 1.406(2) . ?
C15 C16 1.411(2) . ?
C15 C19 1.376(2) . ?
C16 C17 1.396(2) . ?
C17 C18 1.417(2) . ?
C19 H19 0.939(18) . ?
C20 C21 1.396(2) . ?
C20 H20 0.963(19) . ?
C21 C22 1.377(2) . ?
C21 H21 0.931(17) . ?
C22 H22 0.936(18) . ?

loop_
_geom_angle_atom_site_label_1
_geom_angle_atom_site_label_2
_geom_angle_atom_site_label_3
_geom_angle
_geom_angle_site_symmetry_1
_geom_angle_site_symmetry_3
_geom_angle_publ_flag
F1 P1 F5 89.88(6) . . ?
F2 P1 F1 90.19(6) . . ?
F2 P1 F4 90.18(5) . . ?
F2 P1 F5 89.63(5) . . ?
F2 P1 F6 179.84(6) . . ?
F3 P1 F1 90.11(5) . . ?
F3 P1 F2 89.89(5) . . ?
F3 P1 F4 90.04(5) . . ?
F3 P1 F5 179.52(6) . . ?
F3 P1 F6 90.22(5) . . ?
F4 P1 F1 179.61(6) . . ?
F4 P1 F5 89.97(5) . . ?
F6 P1 F1 89.70(6) . . ?
F6 P1 F4 89.93(5) . . ?
F6 P1 F5 90.26(5) . . ?
C6 O1 C5 120.62(11) . . ?
C15 O2 C14 120.10(11) . . ?
C2 C1 H1A 110.0(11) . . ?
C2 C1 H1B 110.9(13) . . ?
C2 C1 H1C 110.5(11) . . ?
H1A C1 H1B 110.4(16) . . ?
H1A C1 H1C 109.1(15) . . ?
H1B C1 H1C 105.8(16) . . ?
C3 C2 C1 107.77(13) . . ?
C3 C2 C9 108.51(13) . . ?
C9 C2 C1 109.51(14) . . ?
C10 C2 C1 108.27(13) . . ?
C10 C2 C3 113.78(12) . . ?
C10 C2 C9 108.94(13) . . ?
C4 C3 C2 121.12(13) . . ?
C20 C3 C2 121.62(13) . . ?
C20 C3 C4 117.26(14) . . ?
C5 C4 C3 120.49(13) . . ?
C5 C4 C17 118.41(13) . . ?
C17 C4 C3 121.08(13) . . ?
O1 C5 C4 121.37(12) . . ?
O1 C5 C22 117.34(13) . . ?
C22 C5 C4 121.28(14) . . ?
O1 C6 C7 119.33(13) . . ?
O1 C6 C16 119.89(13) . . ?
C7 C6 C16 120.78(14) . . ?
C6 C7 C8 118.25(15) . . ?
C6 C7 H7 118.9(12) . . ?
C8 C7 H7 122.8(12) . . ?
C7 C8 C19 122.91(14) . . ?
C7 C8 H8 118.3(11) . . ?
C19 C8 H8 118.7(11) . . ?
C2 C9 H9A 112.8(12) . . ?
C2 C9 H9B 109.7(12) . . ?
C2 C9 H9C 111.3(12) . . ?
H9A C9 H9B 109.9(16) . . ?
H9A C9 H9C 106.5(16) . . ?
H9B C9 H9C 106.5(17) . . ?
C11 C10 C2 121.70(13) . . ?
C11 C10 C18 117.07(14) . . ?
C18 C10 C2 121.20(13) . . ?
C10 C11 C12 121.15(15) . . ?
C10 C11 H11 121.0(11) . . ?
C12 C11 H11 117.9(11) . . ?
C11 C12 H12 118.1(11) . . ?
C13 C12 C11 122.10(15) . . ?
C13 C12 H12 119.8(11) . . ?
C12 C13 C14 117.79(15) . . ?
C12 C13 H13 122.7(11) . . ?
C14 C13 H13 119.5(11) . . ?
O2 C14 C13 116.89(13) . . ?
O2 C14 C18 122.08(13) . . ?
C13 C14 C18 121.04(14) . . ?
O2 C15 C16 119.68(13) . . ?
O2 C15 C19 119.23(13) . . ?
C19 C15 C16 121.08(14) . . ?
C6 C16 C15 118.77(13) . . ?
C17 C16 C6 120.38(13) . . ?
C17 C16 C15 120.83(13) . . ?
C4 C17 C18 121.67(13) . . ?
C16 C17 C4 119.20(13) . . ?
C16 C17 C18 119.13(13) . . ?
C10 C18 C17 121.04(13) . . ?
C14 C18 C10 120.84(13) . . ?
C14 C18 C17 118.11(13) . . ?
C8 C19 H19 122.4(11) . . ?
C15 C19 C8 118.12(14) . . ?
C15 C19 H19 119.5(11) . . ?
C3 C20 C21 121.17(14) . . ?
C3 C20 H20 120.2(11) . . ?
C21 C20 H20 118.6(11) . . ?
C20 C21 H21 119.9(10) . . ?
C22 C21 C20 122.14(14) . . ?
C22 C21 H21 118.0(10) . . ?
C5 C22 H22 120.4(11) . . ?
C21 C22 C5 117.63(15) . . ?
C21 C22 H22 121.9(11) . . ?

loop_
_geom_torsion_atom_site_label_1
_geom_torsion_atom_site_label_2
_geom_torsion_atom_site_label_3
_geom_torsion_atom_site_label_4
_geom_torsion
_geom_torsion_site_symmetry_1
_geom_torsion_site_symmetry_2
_geom_torsion_site_symmetry_3
_geom_torsion_site_symmetry_4
_geom_torsion_publ_flag
O1 C5 C22 C21 177.65(14) . . . . ?
O1 C6 C7 C8 177.07(14) . . . . ?
O1 C6 C16 C15 -177.79(13) . . . . ?
O1 C6 C16 C17 3.6(2) . . . . ?
O2 C14 C18 C10 -179.75(14) . . . . ?
O2 C14 C18 C17 0.3(2) . . . . ?
O2 C15 C16 C6 179.67(13) . . . . ?
O2 C15 C16 C17 -1.8(2) . . . . ?
O2 C15 C19 C8 178.61(14) . . . . ?
C1 C2 C3 C4 -116.68(15) . . . . ?
C1 C2 C3 C20 62.74(18) . . . . ?
C1 C2 C10 C11 -61.79(19) . . . . ?
C1 C2 C10 C18 116.54(16) . . . . ?
C2 C3 C4 C5 179.43(13) . . . . ?
C2 C3 C4 C17 -1.7(2) . . . . ?
C2 C3 C20 C21 179.68(14) . . . . ?
C2 C10 C11 C12 178.31(15) . . . . ?
C2 C10 C18 C14 -178.59(14) . . . . ?
C2 C10 C18 C17 1.4(2) . . . . ?
C3 C2 C10 C11 178.43(14) . . . . ?
C3 C2 C10 C18 -3.2(2) . . . . ?
C3 C4 C5 O1 -177.88(13) . . . . ?
C3 C4 C5 C22 1.2(2) . . . . ?
C3 C4 C17 C16 179.13(14) . . . . ?
C3 C4 C17 C18 -0.5(2) . . . . ?
C3 C20 C21 C22 0.6(2) . . . . ?
C4 C3 C20 C21 -0.9(2) . . . . ?
C4 C5 C22 C21 -1.5(2) . . . . ?
C4 C17 C18 C10 0.7(2) . . . . ?
C4 C17 C18 C14 -179.36(13) . . . . ?
C5 O1 C6 C7 177.38(14) . . . . ?
C5 O1 C6 C16 -2.5(2) . . . . ?
C5 C4 C17 C16 -1.9(2) . . . . ?
C5 C4 C17 C18 178.40(14) . . . . ?
C6 O1 C5 C4 -1.0(2) . . . . ?
C6 O1 C5 C22 179.87(13) . . . . ?
C6 C7 C8 C19 1.3(2) . . . . ?
C6 C16 C17 C4 -1.4(2) . . . . ?
C6 C16 C17 C18 178.29(14) . . . . ?
C7 C6 C16 C15 2.4(2) . . . . ?
C7 C6 C16 C17 -176.19(14) . . . . ?
C7 C8 C19 C15 1.2(2) . . . . ?
C9 C2 C3 C4 124.82(15) . . . . ?
C9 C2 C3 C20 -55.75(19) . . . . ?
C9 C2 C10 C11 57.2(2) . . . . ?
C9 C2 C10 C18 -124.44(16) . . . . ?
C10 C2 C3 C4 3.4(2) . . . . ?
C10 C2 C3 C20 -177.19(14) . . . . ?
C10 C11 C12 C13 0.2(3) . . . . ?
C11 C10 C18 C14 -0.2(2) . . . . ?
C11 C10 C18 C17 179.77(14) . . . . ?
C11 C12 C13 C14 0.1(3) . . . . ?
C12 C13 C14 O2 179.82(14) . . . . ?
C12 C13 C14 C18 -0.3(2) . . . . ?
C13 C14 C18 C10 0.4(2) . . . . ?
C13 C14 C18 C17 -179.55(14) . . . . ?
C14 O2 C15 C16 3.0(2) . . . . ?
C14 O2 C15 C19 -177.49(14) . . . . ?
C15 O2 C14 C13 177.51(14) . . . . ?
C15 O2 C14 C18 -2.3(2) . . . . ?
C15 C16 C17 C4 -179.93(13) . . . . ?
C15 C16 C17 C18 -0.3(2) . . . . ?
C16 C6 C7 C8 -3.1(2) . . . . ?
C16 C15 C19 C8 -1.9(2) . . . . ?
C16 C17 C18 C10 -178.98(14) . . . . ?
C16 C17 C18 C14 1.0(2) . . . . ?
C17 C4 C5 O1 3.2(2) . . . . ?
C17 C4 C5 C22 -177.70(14) . . . . ?
C18 C10 C11 C12 -0.1(2) . . . . ?
C19 C15 C16 C6 0.2(2) . . . . ?
C19 C15 C16 C17 178.76(14) . . . . ?
C20 C3 C4 C5 -0.0(2) . . . . ?
C20 C3 C4 C17 178.89(14) . . . . ?
C20 C21 C22 C5 0.6(2) . . . . ?

_iucr_refine_instructions_details 
;
TITL mo_D8V960_0m in P-1
CELL 0.71073 8.4805 8.5013 14.7698 74.017 89.013 64.503
ZERR 2 0.0005 0.0004 0.0008 0.002 0.002 0.002
LATT 1
SFAC C H O F P
UNIT 44 30 4 12 2
 
L.S. 5
PLAN  -5 0 0
TEMP 0
HTAB
BOND $H
CONF
MORE -1
fmap 2
acta
SHEL 100 0.7
REM <olex2.extras>
REM <HklSrc "%./mo_D8V960_0m.hkl">
REM </olex2.extras>
 
WGHT    0.049700    0.179300
FVAR       0.21151
P1    5   -0.186418    1.427076    0.694322    11.00000    0.01398    0.01590 =
         0.02160   -0.00388    0.00205   -0.00564
F1    4   -0.046939    1.218542    0.709389    11.00000    0.02232    0.01695 =
         0.05336   -0.00731    0.00513   -0.00388
F2    4   -0.320819    1.403222    0.630666    11.00000    0.02566    0.03336 =
         0.03149   -0.01355    0.00174   -0.01586
F3    4   -0.102925    1.489788    0.601472    11.00000    0.02845    0.03168 =
         0.02946   -0.00672    0.01180   -0.01490
F4    4   -0.325186    1.635479    0.679914    11.00000    0.02266    0.01821 =
         0.03153   -0.00769    0.00090   -0.00258
F5    4   -0.271415    1.363812    0.787096    11.00000    0.02890    0.03582 =
         0.02401   -0.00194    0.00656   -0.01662
F6    4   -0.051867    1.450419    0.758206    11.00000    0.02644    0.03132 =
         0.03392   -0.00431   -0.00650   -0.01520
O1    3    0.767231    0.960615    0.554418    11.00000    0.01701    0.02060 =
         0.01915   -0.00751    0.00211   -0.00684
O2    3    0.564508    1.060621    0.848260    11.00000    0.01602    0.02236 =
         0.02197   -0.00818    0.00531   -0.00635
C1    1    1.332285    0.770365    0.846678    11.00000    0.01958    0.03462 =
         0.03877   -0.01817    0.00538   -0.01435
C2    1    1.205436    0.684674    0.841694    11.00000    0.01517    0.01533 =
         0.02532   -0.00513   -0.00092   -0.00428
C3    1    1.155659    0.715371    0.737065    11.00000    0.01478    0.01385 =
         0.02391   -0.00493    0.00257   -0.00674
C4    1    0.979504    0.823394    0.694306    11.00000    0.01549    0.01383 =
         0.02050   -0.00541    0.00401   -0.00815
C5    1    0.935960    0.851756    0.597859    11.00000    0.01679    0.01499 =
         0.02198   -0.00541    0.00286   -0.00840
C6    1    0.636148    1.042450    0.604252    11.00000    0.01670    0.01491 =
         0.02147   -0.00599    0.00257   -0.00770
C7    1    0.468877    1.157300    0.557776    11.00000    0.02072    0.01774 =
         0.02294   -0.00436   -0.00382   -0.00733
C8    1    0.335496    1.232607    0.610963    11.00000    0.01581    0.01678 =
         0.03418   -0.00575   -0.00330   -0.00510
C9    1    1.300500    0.477629    0.891370    11.00000    0.03202    0.01837 =
         0.03068   -0.00388   -0.00509   -0.00294
C10   1    1.048209    0.770685    0.893768    11.00000    0.01893    0.01495 =
         0.02061   -0.00162    0.00004   -0.00863
C11   1    1.068212    0.752855    0.989603    11.00000    0.02480    0.02388 =
         0.02170   -0.00053   -0.00316   -0.01137
C12   1    0.924586    0.835824    1.035656    11.00000    0.03336    0.02994 =
         0.01718   -0.00365    0.00196   -0.01732
C13   1    0.756380    0.938774    0.988945    11.00000    0.02833    0.02730 =
         0.02068   -0.00926    0.00964   -0.01540
C14   1    0.733094    0.958003    0.893415    11.00000    0.01701    0.01689 =
         0.02155   -0.00361    0.00272   -0.00808
C15   1    0.532513    1.091325    0.752836    11.00000    0.01716    0.01527 =
         0.02177   -0.00645    0.00419   -0.00789
C16   1    0.672021    1.009920    0.702130    11.00000    0.01505    0.01242 =
         0.01987   -0.00378    0.00226   -0.00632
C17   1    0.843426    0.902348    0.747396    11.00000    0.01507    0.01153 =
         0.01974   -0.00387    0.00276   -0.00706
C18   1    0.876390    0.876051    0.845438    11.00000    0.01749    0.01422 =
         0.01835   -0.00383    0.00310   -0.00819
C19   1    0.363835    1.200315    0.708197    11.00000    0.01501    0.01713 =
         0.03158   -0.00922    0.00571   -0.00563
C20   1    1.279982    0.640744    0.680308    11.00000    0.01468    0.01816 =
         0.03222   -0.00807    0.00532   -0.00611
C21   1    1.233073    0.668836    0.585016    11.00000    0.02179    0.01935 =
         0.03051   -0.01103    0.01239   -0.00992
C22   1    1.062183    0.772832    0.542694    11.00000    0.02583    0.02005 =
         0.02235   -0.00861    0.00759   -0.01258
H21   2    1.318629    0.615805    0.548120    11.00000    0.01922
H20   2    1.401781    0.567997    0.706018    11.00000    0.03002
H19   2    0.272646    1.250442    0.743798    11.00000    0.02632
H13   2    0.657366    0.996903    1.019769    11.00000    0.02596
H8    2    0.217934    1.314228    0.578243    11.00000    0.02949
H22   2    1.031187    0.791532    0.478762    11.00000    0.02394
H7    2    0.449362    1.177295    0.493033    11.00000    0.03430
H11   2    1.182275    0.682949    1.026422    11.00000    0.03095
H12   2    0.944004    0.816542    1.101101    11.00000    0.03147
H1A   2    1.370264    0.749756    0.913645    11.00000    0.02753
H1B   2    1.430522    0.721846    0.814741    11.00000    0.04025
H1C   2    1.272665    0.905887    0.813400    11.00000    0.03259
H9A   2    1.406346    0.416584    0.864198    11.00000    0.03240
H9B   2    1.221269    0.423842    0.888929    11.00000    0.03749
H9C   2    1.336478    0.451522    0.958965    11.00000    0.04341
HKLF 4
 
REM  mo_D8V960_0m in P-1
REM R1 =  0.0436 for   3775 Fo > 4sig(Fo)  and  0.0823 for all   5562 data
REM    340 parameters refined using      0 restraints
 
END  
     
WGHT      0.0497      0.1793 
REM Highest difference peak  0.467,  deepest hole -0.344,  1-sigma level  0.065
Q1    1   0.6529  1.0136  0.6526  11.00000  0.05    0.47
Q2    1   0.8192  0.9184  0.8668  11.00000  0.05    0.38
Q3    1   0.8611  0.8799  0.8018  11.00000  0.05    0.37
Q4    1   0.9588  0.8390  0.6459  11.00000  0.05    0.37
Q5    1   0.6054  1.0390  0.7291  11.00000  0.05    0.37

  REM The information below was added by Olex2.
  REM
  REM R1 = 0.0436 for 3775 Fo > 4sig(Fo) and 0.0823 for all 23851 data
  REM n/a parameters refined using n/a restraints
  REM Highest difference peak 0.47, deepest hole -0.34
  REM Mean Shift 0, Max Shift 0.001.
  
  REM +++ Tabular Listing of Refinement Information +++
  REM R1_all = 0.0823
  REM R1_gt = 0.0436
  REM wR_ref = GooF
  REM GOOF = Restrained
  REM Shift_max = 0.001
  REM Shift_mean = 0
  REM Reflections_all = 23851
  REM Reflections_gt = 3775
  REM Parameters = n/a
  REM Hole = -0.34
  REM Peak = 0.47
  REM Flack = n/a
  
  
;
_olex2_exptl_crystal_mounting_method 'On kapton loop'
_olex2_submission_original_sample_id D8V960
_olex2_submission_special_instructions 'No special instructions were received'
####################################################################### 
# 
# This file contains crystal structure data downloaded from the 
# Cambridge Structural Database (CSD) hosted by the Cambridge 
# Crystallographic Data Centre (CCDC).
# 
# Full information about CCDC data access policies and citation 
# guidelines are available at http://www.ccdc.cam.ac.uk/access/V1 
# 
# Audit and citation data items may have been added by the CCDC. 
# Please retain this information to preserve the provenance of 
# this file and to allow appropriate attribution of the data. 
# 
#######################################################################

data_mo_d8v1061m_0ma
_database_code_depnum_ccdc_archive 'CCDC 1557679'
_audit_update_record             
;
2017-06-21 deposited with the CCDC.
2018-02-16 downloaded from the CCDC.
;
# start Validation Reply Form
_vrf_PLAT082_mo_d8v1061m_0ma     
;
PROBLEM: High R1 Value ..................................       0.24 Report
RESPONSE: We tested several crystals from a batch of very thin plate-like crystals. The very fragile crystals were thin and intergrown.  All tested crystals only scattered to low resolution. The crystals show pseudo-symmetry, and can be approximated as belonging to the monoclinic spacegroup P21/n (Z?=1, V=1913 \%A^3). However, as revealed by additional peaks in the residual electron density maps, and by analysis of synthetic precession images, the structure is better described as a structure with four molecules and four PF6 units in the asymmetric unit in the space group P-1 (V=3828 \%A^3). The PF6 units fits perfectly to the symmetry of the smaller cell, whereas the triangulenium units show deviations in the positions.  To keep the data to parameter ratio reasonable, the triangulenium units were refined using isotropic displacement parameters. 
;
# Added during the CSD deposition process: Wednesday 21 June 2017 06:30 PM
# end Validation Reply Form

_audit_creation_date             2016-06-14
_audit_creation_method           
;
Olex2 1.2
(compiled 2016.02.16 svn.r3265 for OlexSys, GUI svn.r5155)
;
_chemical_name_common            ?
_chemical_name_systematic        
;
'8,12,12-trimethyl-8,12-dihydro-3a2H-benzo[8,1]isochromeno[3,4,5,6-klmn]
acridinium hexafluorophosphate'
;
_chemical_formula_moiety         '4(F6 P), 4(C23 H18 N O)'
_chemical_formula_sum            'C92 H72 F24 N4 O4 P4 '
_chemical_formula_weight         1877.46
_chemical_melting_point          ?
loop_
_atom_type_symbol
_atom_type_description
_atom_type_scat_dispersion_real
_atom_type_scat_dispersion_imag
_atom_type_scat_source
C C 0.0033 0.0016 'International Tables Vol C Tables 4.2.6.8 and 6.1.1.4'
N N 0.0061 0.0033 'International Tables Vol C Tables 4.2.6.8 and 6.1.1.4'
O O 0.0106 0.0060 'International Tables Vol C Tables 4.2.6.8 and 6.1.1.4'
F F 0.0171 0.0103 'International Tables Vol C Tables 4.2.6.8 and 6.1.1.4'
P P 0.1023 0.0942 'International Tables Vol C Tables 4.2.6.8 and 6.1.1.4'
H H 0.0000 0.0000 'International Tables Vol C Tables 4.2.6.8 and 6.1.1.4'

_space_group_crystal_system      triclinic
_space_group_IT_number           2
_space_group_name_H-M_alt        'P -1'
_space_group_name_Hall           '-P 1'
loop_
_space_group_symop_id
_space_group_symop_operation_xyz
1 'x, y, z'
2 '-x, -y, -z'

_cell_length_a                   14.162(3)
_cell_length_b                   15.264(4)
_cell_length_c                   20.039(5)
_cell_angle_alpha                87.939(5)
_cell_angle_beta                 85.555(8)
_cell_angle_gamma                62.365(8)
_cell_volume                     3826.0(16)
_cell_formula_units_Z            2
_cell_measurement_reflns_used    7470
_cell_measurement_temperature    122.4
_cell_measurement_theta_max      28.15
_cell_measurement_theta_min      2.54
_exptl_absorpt_coefficient_mu    0.219
_exptl_absorpt_correction_T_max  0.7457
_exptl_absorpt_correction_T_min  0.4563
_exptl_absorpt_correction_type   multi-scan
_exptl_absorpt_process_details   ?
_exptl_crystal_colour            'clear pink'
_exptl_crystal_colour_lustre     clear
_exptl_crystal_colour_primary    pink
_exptl_crystal_density_diffrn    1.630
_exptl_crystal_density_meas      ?
_exptl_crystal_density_method    'not measured'
_exptl_crystal_description       plate
_exptl_crystal_F_000             1931
_exptl_crystal_preparation       'Crystallized from CH2Cl2'
_exptl_crystal_size_max          0.9
_exptl_crystal_size_mid          0.3
_exptl_crystal_size_min          0.05
_exptl_special_details           
;
 ? 
;
_diffrn_reflns_av_R_equivalents  0.0817
_diffrn_reflns_av_unetI/netI     0.1189
_diffrn_reflns_limit_h_max       15
_diffrn_reflns_limit_h_min       -15
_diffrn_reflns_limit_k_max       16
_diffrn_reflns_limit_k_min       -16
_diffrn_reflns_limit_l_max       22
_diffrn_reflns_limit_l_min       -22
_diffrn_reflns_number            22235
_diffrn_reflns_theta_full        23.26
_diffrn_reflns_theta_max         23.26
_diffrn_reflns_theta_min         2.52
_diffrn_ambient_temperature      122.4
_diffrn_detector                 'Bruker Photon 100 area detector'
_diffrn_detector_area_resol_mean 7.9
_diffrn_detector_type            'CMOS area detector'
_diffrn_measured_fraction_theta_full 0.971
_diffrn_measured_fraction_theta_max 0.971
_diffrn_measurement_device       'four-circle kappa-geometry diffractometer'
_diffrn_measurement_device_type  'Bruker D8 Venture'
_diffrn_measurement_method       '\f and \w scans'
_diffrn_radiation_monochromator  'mirror optics'
_diffrn_radiation_probe          x-ray
_diffrn_radiation_type           MoK\a
_diffrn_radiation_wavelength     0.71073
_diffrn_source                   'microfocus sealed X-ray tube'
_diffrn_source_type              'Incoatec I\ms'
_diffrn_standards_decay_%        ?
_diffrn_standards_interval_count ?
_diffrn_standards_interval_time  ?
_diffrn_standards_number         0
_reflns_number_gt                6585
_reflns_number_total             10648
_reflns_threshold_expression     >2sigma(I)
_computing_cell_refinement       'SAINT v8.34A (Bruker, 2013)'
_computing_data_collection       ?
_computing_data_reduction        'SAINT v8.34A (Bruker, 2013)'
_computing_molecular_graphics    'Olex2 (Dolomanov et al., 2009)'
_computing_publication_material  'Olex2 (Dolomanov et al., 2009)'
_computing_structure_refinement  'ShelXL (Sheldrick, 2015)'
_computing_structure_solution    'ShelXS (Sheldrick, 2008)'
_refine_diff_density_max         1.205
_refine_diff_density_min         -0.912
_refine_diff_density_rms         0.197
_refine_ls_extinction_coef       0.0065(18)
_refine_ls_extinction_expression Fc^*^=kFc[1+0.001xFc^2^\l^3^/sin(2\q)]^-1/4^
_refine_ls_extinction_method     SHELXL
_refine_ls_goodness_of_fit_ref   2.056
_refine_ls_hydrogen_treatment    constr
_refine_ls_matrix_type           full
_refine_ls_number_parameters     666
_refine_ls_number_reflns         10648
_refine_ls_number_restraints     0
_refine_ls_R_factor_all          0.2891
_refine_ls_R_factor_gt           0.2362
_refine_ls_restrained_S_all      2.056
_refine_ls_shift/su_max          0.001
_refine_ls_shift/su_mean         0.000
_refine_ls_structure_factor_coef Fsqd
_refine_ls_weighting_details     
'calc w=1/[\s^2^(Fo^2^)+(0.1508P)^2^+10.0000P] where P=(Fo^2^+2Fc^2^)/3'
_refine_ls_weighting_scheme      calc
_refine_ls_wR_factor_gt          0.5448
_refine_ls_wR_factor_ref         0.5657
_refine_special_details          
;
 Refinement of F^2^ against ALL reflections.  The weighted R-factor wR and 
 goodness of fit S are based on F^2^, conventional R-factors R are based 
 on F, with F set to zero for negative F^2^. The threshold expression of 
 F^2^ > 2sigma(F^2^) is used only for calculating R-factors(gt) etc. and is 
 not relevant to the choice of reflections for refinement.  R-factors based 
 on F^2^ are statistically about twice as large as those based on F, and R- 
 factors based on ALL data will be even larger. 
;
_olex2_refinement_description    
;
1. Fixed Uiso
 At 1.2 times of:
  All C(H) groups
 At 1.5 times of:
  All C(H,H,H) groups
2.a Aromatic/amide H refined with riding coordinates:
 C1(H1), C4DA(H4DA), C3DA(H3DA), C6CA(H6CA), C9CA(H9CA), C1DA(H1DA), C9(H9),
 C0BA(H0BA), C4BA(H4BA), C13(H13), C14(H14), C15(H15), C17(H17), C18(H18),
 C4(H4), C7CA(H7CA), C9BA(H9BA), C7AA(H7AA), C1AA(H1AA), C2AA(H2AA), C3AA(H3AA),
  C5CA(H5CA), C6AA(H6AA), C8AA(H8AA), C3BA(H3BA), C30(H30), C32(H32), C33(H33),
 C43(H43), C44(H44), C47(H47), C54(H54), C55(H55), C56(H56), C58(H58), C59(H59)
2.b Idealised Me refined as rotating group:
 C1CA(H1CA,H1CB,H1CC), C0CA(H0CA,H0CB,H0CC), C7BA(H7BA,H7BB,H7BC), C10(H10A,
 H10B,H10C), C11(H11A,H11B,H11C), C12(H12A,H12B,H12C), C19(H19A,H19B,H19C),
 C20(H20A,H20B,H20C), C27(H27A,H27B,H27C), C28(H28A,H28B,H28C), C29(H29A,H29B,
 H29C), C5DA(H5DA,H5DB,H5DC)
;
_atom_sites_solution_hydrogens   geom
_atom_sites_solution_primary     direct
_atom_sites_solution_secondary   difmap
loop_
_atom_site_label
_atom_site_type_symbol
_atom_site_fract_x
_atom_site_fract_y
_atom_site_fract_z
_atom_site_U_iso_or_equiv
_atom_site_adp_type
_atom_site_occupancy
_atom_site_symmetry_multiplicity
_atom_site_calc_flag
_atom_site_disorder_assembly
_atom_site_disorder_group
_atom_site_refinement_flags_posn
P1 P 0.4123(3) 0.6142(3) 0.3162(2) 0.0356(12) Uani 1 1 d . . .
O2 O 0.4097(9) 0.4887(8) 0.0649(6) 0.045(3) Uiso 1 1 d . . .
P3 P 0.4699(4) 1.1252(3) 0.1848(2) 0.0367(12) Uani 1 1 d . . .
P4 P -0.0910(3) 0.6227(3) 0.3160(2) 0.0353(12) Uani 1 1 d . . .
C5 C -0.0188(11) 0.6175(10) 0.1002(8) 0.026(3) Uiso 1 1 d . . .
P6 P -0.0325(3) 0.1143(3) 0.1833(2) 0.0308(12) Uani 1 1 d . . .
C1CA C -0.197(2) 0.9568(18) 0.2872(14) 0.085(7) Uiso 1 1 d . . .
H1CA H -0.1336 0.9014 0.2658 0.127 Uiso 1 1 calc . . GR
H1CB H -0.2382 1.0028 0.2528 0.127 Uiso 1 1 calc . . GR
H1CC H -0.2408 0.9316 0.3127 0.127 Uiso 1 1 calc . . GR
C0CA C -0.2151(19) 1.4132(16) 0.3718(13) 0.079(7) Uiso 1 1 d . . .
H0CA H -0.2860 1.4550 0.3557 0.119 Uiso 1 1 calc . . GR
H0CB H -0.1648 1.3783 0.3339 0.119 Uiso 1 1 calc . . GR
H0CC H -0.1905 1.4545 0.3937 0.119 Uiso 1 1 calc . . GR
C7BA C -0.2980(17) 1.3865(15) 0.4808(12) 0.070(6) Uiso 1 1 d . . .
H7BA H -0.2735 1.4274 0.5033 0.104 Uiso 1 1 calc . . GR
H7BB H -0.3030 1.3382 0.5126 0.104 Uiso 1 1 calc . . GR
H7BC H -0.3684 1.4286 0.4641 0.104 Uiso 1 1 calc . . GR
F4 F 0.3764(10) 0.6803(9) 0.2491(5) 0.064(3) Uani 1 1 d . . .
F5 F 0.3691(7) 0.7129(6) 0.3581(5) 0.044(3) Uani 1 1 d . . .
F6 F 0.3028(8) 0.6146(7) 0.3269(6) 0.054(3) Uani 1 1 d . . .
F7 F 0.5249(8) 0.6134(7) 0.3019(6) 0.056(3) Uani 1 1 d . . .
F8 F 0.4522(9) 0.5524(7) 0.3801(6) 0.065(3) Uani 1 1 d . . .
F9 F 0.4600(9) 0.5140(9) 0.2739(7) 0.076(4) Uani 1 1 d . . .
C10 C 0.2820(17) 0.9094(15) 0.1157(12) 0.067(6) Uiso 1 1 d . . .
H10A H 0.2975 0.9649 0.1208 0.101 Uiso 1 1 calc . . GR
H10B H 0.2799 0.8796 0.1595 0.101 Uiso 1 1 calc . . GR
H10C H 0.2127 0.9332 0.0965 0.101 Uiso 1 1 calc . . GR
C11 C 0.3937(17) 0.8763(15) 0.0069(12) 0.063(6) Uiso 1 1 d . . .
H11A H 0.3291 0.9095 -0.0178 0.095 Uiso 1 1 calc . . GR
H11B H 0.4506 0.8248 -0.0212 0.095 Uiso 1 1 calc . . GR
H11C H 0.4167 0.9247 0.0191 0.095 Uiso 1 1 calc . . GR
C12 C 0.7624(18) 0.5055(17) 0.2067(14) 0.081(7) Uiso 1 1 d . . .
H12A H 0.8221 0.4897 0.1731 0.121 Uiso 1 1 calc . . GR
H12B H 0.7740 0.4459 0.2323 0.121 Uiso 1 1 calc . . GR
H12C H 0.7579 0.5564 0.2370 0.121 Uiso 1 1 calc . . GR
F13 F 0.5786(7) 1.1315(7) 0.1751(6) 0.048(3) Uani 1 1 d . . .
F14 F 0.4394(10) 1.1941(8) 0.2484(6) 0.068(3) Uani 1 1 d . . .
F15 F 0.4132(7) 1.2226(6) 0.1403(5) 0.046(3) Uani 1 1 d . . .
F16 F 0.5264(10) 1.0284(8) 0.2282(7) 0.077(4) Uani 1 1 d . . .
F17 F 0.5028(9) 1.0559(7) 0.1210(6) 0.058(3) Uani 1 1 d . . .
F18 F 0.3665(9) 1.1184(8) 0.1935(7) 0.069(4) Uani 1 1 d . . .
C19 C 0.2281(13) 1.3726(12) 0.4929(9) 0.042(4) Uiso 1 1 d . . .
H19A H 0.2596 1.4031 0.5201 0.063 Uiso 1 1 calc . . GR
H19B H 0.2189 1.3213 0.5191 0.063 Uiso 1 1 calc . . GR
H19C H 0.1584 1.4232 0.4796 0.063 Uiso 1 1 calc . . GR
C20 C 0.3048(15) 1.4089(12) 0.3851(10) 0.049(5) Uiso 1 1 d . . .
H20A H 0.2340 1.4665 0.3890 0.074 Uiso 1 1 calc . . GR
H20B H 0.3230 1.3873 0.3383 0.074 Uiso 1 1 calc . . GR
H20C H 0.3579 1.4267 0.4000 0.074 Uiso 1 1 calc . . GR
F21 F -0.0559(9) 0.5575(7) 0.3820(5) 0.057(3) Uani 1 1 d . . .
F22 F 0.0208(8) 0.6161(9) 0.3060(7) 0.067(3) Uani 1 1 d . . .
F23 F -0.1256(9) 0.6889(9) 0.2502(6) 0.067(3) Uani 1 1 d . . .
F24 F -0.1319(8) 0.7202(7) 0.3594(6) 0.053(3) Uani 1 1 d . . .
F25 F -0.2065(8) 0.6283(7) 0.3289(6) 0.057(3) Uani 1 1 d . . .
F26 F -0.0496(10) 0.5250(8) 0.2737(6) 0.074(4) Uani 1 1 d . . .
C27 C -0.2075(16) 0.9145(14) 0.1248(11) 0.059(5) Uiso 1 1 d . . .
H27A H -0.1829 0.9621 0.1361 0.089 Uiso 1 1 calc . . GR
H27B H -0.2220 0.8849 0.1660 0.089 Uiso 1 1 calc . . GR
H27C H -0.2731 0.9485 0.1011 0.089 Uiso 1 1 calc . . GR
C28 C 0.2492(17) 0.4656(15) 0.2151(12) 0.069(6) Uiso 1 1 d . . .
H28A H 0.2224 0.4493 0.2579 0.103 Uiso 1 1 calc . . GR
H28B H 0.2796 0.5100 0.2231 0.103 Uiso 1 1 calc . . GR
H28C H 0.3046 0.4047 0.1938 0.103 Uiso 1 1 calc . . GR
C29 C -0.0923(17) 0.8826(14) 0.0175(12) 0.063(6) Uiso 1 1 d . . .
H29A H -0.1589 0.9302 -0.0014 0.094 Uiso 1 1 calc . . GR
H29B H -0.0476 0.8332 -0.0165 0.094 Uiso 1 1 calc . . GR
H29C H -0.0539 0.9174 0.0317 0.094 Uiso 1 1 calc . . GR
F30 F -0.0559(9) 0.1753(8) 0.2517(5) 0.054(3) Uani 1 1 d . . .
F31 F -0.0101(8) 0.0551(7) 0.1159(6) 0.054(3) Uani 1 1 d . . .
F32 F -0.1462(7) 0.1166(8) 0.1966(6) 0.054(3) Uani 1 1 d . . .
F33 F 0.0809(7) 0.1116(6) 0.1709(6) 0.049(3) Uani 1 1 d . . .
F34 F -0.0863(8) 0.2148(6) 0.1435(6) 0.051(3) Uani 1 1 d . . .
F35 F 0.0211(10) 0.0127(7) 0.2260(6) 0.065(3) Uani 1 1 d . . .
C1 C -0.3569(16) 1.3158(15) 0.3560(11) 0.059(5) Uiso 1 1 d . . .
H1 H -0.3996 1.3856 0.3565 0.071 Uiso 1 1 calc . . R
O0AA O 0.1065(12) 1.0193(11) 0.4500(9) 0.074(4) Uiso 1 1 d . . .
C4DA C 0.6337(16) 0.3294(15) 0.1524(11) 0.058(5) Uiso 1 1 d . . .
H4DA H 0.6737 0.2610 0.1621 0.070 Uiso 1 1 calc . . R
C3DA C 0.5464(14) 0.3518(12) 0.1189(10) 0.045(4) Uiso 1 1 d . . .
H3DA H 0.5219 0.3055 0.1094 0.054 Uiso 1 1 calc . . R
C6CA C 0.6721(19) 0.3819(16) 0.1733(13) 0.074(7) Uiso 1 1 d . . .
H6CA H 0.7298 0.3544 0.2016 0.089 Uiso 1 1 calc . . R
N8CA N 0.6595(13) 0.5433(11) 0.1721(9) 0.055(4) Uiso 1 1 d . . .
C9CA C 0.2138(15) 0.7094(13) -0.0053(11) 0.051(5) Uiso 1 1 d . . .
H9CA H 0.1541 0.7275 -0.0312 0.061 Uiso 1 1 calc . . R
C1DA C 0.5070(16) 0.8440(14) 0.1348(11) 0.054(5) Uiso 1 1 d . . .
H1DA H 0.4723 0.9135 0.1279 0.065 Uiso 1 1 calc . . R
C9 C 0.4722(14) 1.2810(13) 0.4895(10) 0.045(4) Uiso 1 1 d . . .
H9 H 0.4420 1.3473 0.5049 0.054 Uiso 1 1 calc . . R
C0BA C 0.5691(17) 1.2174(14) 0.5057(12) 0.063(6) Uiso 1 1 d . . .
H0BA H 0.6095 1.2408 0.5283 0.075 Uiso 1 1 calc . . R
O11 O 0.6045(9) 0.9894(8) 0.4371(6) 0.044(3) Uiso 1 1 d . . .
C4BA C 0.6067(15) 0.8533(13) 0.3839(10) 0.050(5) Uiso 1 1 d . . .
H4BA H 0.6774 0.8111 0.3960 0.059 Uiso 1 1 calc . . R
C13 C 0.5519(15) 0.8183(14) 0.3495(11) 0.052(5) Uiso 1 1 d . . .
H13 H 0.5863 0.7502 0.3380 0.063 Uiso 1 1 calc . . R
C14 C 0.1474(16) 1.3384(14) 0.3663(11) 0.058(5) Uiso 1 1 d . . .
H14 H 0.1097 1.4066 0.3775 0.070 Uiso 1 1 calc . . R
C15 C 0.6137(17) 1.1184(14) 0.4908(11) 0.061(6) Uiso 1 1 d . . .
H15 H 0.6821 1.0732 0.5049 0.074 Uiso 1 1 calc . . R
O16 O -0.1174(10) 0.5094(8) 0.0543(7) 0.049(3) Uiso 1 1 d . . .
C17 C 0.0343(15) 0.8184(14) 0.1445(11) 0.053(5) Uiso 1 1 d . . .
H17 H 0.0049 0.8884 0.1428 0.064 Uiso 1 1 calc . . R
C18 C 0.1243(15) 0.7672(13) 0.1772(10) 0.051(5) Uiso 1 1 d . . .
H18 H 0.1585 0.8014 0.1944 0.061 Uiso 1 1 calc . . R
C2DA C 0.6105(14) 0.6454(12) 0.1568(10) 0.041(4) Uiso 1 1 d . . .
C2CA C 0.5208(12) 0.6823(10) 0.1231(8) 0.030(4) Uiso 1 1 d . . .
C3 C 0.4113(12) 1.2525(10) 0.4495(8) 0.031(4) Uiso 1 1 d . . .
C4 C 0.4534(16) 0.8737(14) 0.3310(12) 0.062(6) Uiso 1 1 d . . .
H4 H 0.4185 0.8436 0.3094 0.074 Uiso 1 1 calc . . R
C7CA C 0.1569(19) 0.3585(16) 0.1602(13) 0.076(7) Uiso 1 1 d . . .
H7CA H 0.2204 0.3210 0.1825 0.091 Uiso 1 1 calc . . R
C6 C 0.1153(14) 0.4645(12) 0.1493(10) 0.041(4) Uiso 1 1 d . . .
C7 C 0.0215(14) 0.5128(13) 0.1132(10) 0.048(5) Uiso 1 1 d . . .
C8 C -0.0182(13) 0.7742(11) 0.1131(9) 0.035(4) Uiso 1 1 d . . .
C9BA C 0.038(2) 1.2640(18) 0.5038(14) 0.085(8) Uiso 1 1 d . . .
H9BA H 0.0669 1.2992 0.5259 0.102 Uiso 1 1 calc . . R
C7AA C 0.096(2) 1.1747(17) 0.4936(14) 0.080(7) Uiso 1 1 d . . .
H7AA H 0.1668 1.1418 0.5071 0.096 Uiso 1 1 calc . . R
C9AA C 0.0489(16) 1.1222(14) 0.4596(11) 0.057(5) Uiso 1 1 d . . .
C8BA C -0.0553(14) 1.1717(12) 0.4339(10) 0.045(4) Uiso 1 1 d . . .
C5BA C -0.0938(12) 1.1191(10) 0.3993(8) 0.027(3) Uiso 1 1 d . . .
C6BA C -0.0302(15) 1.0184(13) 0.3935(10) 0.050(5) Uiso 1 1 d . . .
C0DA C -0.0710(16) 0.9645(14) 0.3562(11) 0.054(5) Uiso 1 1 d . . .
N1CA N -0.1620(13) 1.0088(11) 0.3329(9) 0.058(4) Uiso 1 1 d . . .
C5AA C -0.2217(13) 1.3341(12) 0.4245(10) 0.041(4) Uiso 1 1 d . . .
C0AA C -0.1157(14) 1.2746(12) 0.4464(10) 0.041(4) Uiso 1 1 d . . .
C1BA C 0.0706(18) 0.9696(16) 0.4131(13) 0.070(6) Uiso 1 1 d . . .
C1AA C 0.139(2) 0.8659(18) 0.4064(14) 0.085(7) Uiso 1 1 d . . .
H1AA H 0.2076 0.8327 0.4233 0.102 Uiso 1 1 calc . . R
C2AA C 0.096(2) 0.821(2) 0.3739(15) 0.093(8) Uiso 1 1 d . . .
H2AA H 0.1375 0.7513 0.3699 0.112 Uiso 1 1 calc . . R
C3AA C 0.0040(17) 0.8579(15) 0.3466(12) 0.064(6) Uiso 1 1 d . . .
H3AA H -0.0141 0.8172 0.3211 0.076 Uiso 1 1 calc . . R
C4AA C -0.2309(17) 1.1120(14) 0.3414(12) 0.061(6) Uiso 1 1 d . . .
C3CA C -0.1943(12) 1.1671(10) 0.3777(8) 0.029(4) Uiso 1 1 d . . .
C4CA C -0.2606(15) 1.2726(13) 0.3865(10) 0.049(5) Uiso 1 1 d . . .
C5CA C -0.3912(19) 1.2540(16) 0.3236(13) 0.073(7) Uiso 1 1 d . . .
H5CA H -0.4603 1.2834 0.3070 0.087 Uiso 1 1 calc . . R
C6AA C -0.3326(17) 1.1615(15) 0.3164(12) 0.065(6) Uiso 1 1 d . . .
H6AA H -0.3584 1.1245 0.2932 0.078 Uiso 1 1 calc . . R
C8AA C -0.0660(18) 1.3160(16) 0.4851(12) 0.068(6) Uiso 1 1 d . . .
H8AA H -0.1065 1.3829 0.4989 0.081 Uiso 1 1 calc . . R
C21 C 0.4938(15) 0.4560(13) 0.0988(10) 0.050(5) Uiso 1 1 d . . .
C22 C 0.3559(13) 0.5860(11) 0.0440(9) 0.038(4) Uiso 1 1 d . . .
C23 C 0.3872(12) 0.6578(10) 0.0654(8) 0.028(4) Uiso 1 1 d . . .
C24 C 0.3291(15) 0.7580(13) 0.0503(10) 0.048(5) Uiso 1 1 d . . .
C25 C 0.3705(13) 0.8309(11) 0.0684(9) 0.039(4) Uiso 1 1 d . . .
C26 C 0.5334(12) 0.5194(11) 0.1167(9) 0.033(4) Uiso 1 1 d . . .
C2BA C 0.6270(15) 0.4854(13) 0.1536(11) 0.053(5) Uiso 1 1 d . . .
C8CA C 0.4759(11) 0.6202(9) 0.1006(8) 0.021(3) Uiso 1 1 d . . .
C3BA C 0.2678(16) 0.6088(14) 0.0129(12) 0.062(6) Uiso 1 1 d . . .
H3BA H 0.2437 0.5620 0.0038 0.075 Uiso 1 1 calc . . R
C30 C 0.2371(16) 0.7872(15) 0.0101(11) 0.059(5) Uiso 1 1 d . . .
H30 H 0.1960 0.8532 -0.0047 0.071 Uiso 1 1 calc . . R
C31 C 0.4641(13) 0.7865(11) 0.1093(9) 0.037(4) Uiso 1 1 d . . .
C32 C 0.5900(18) 0.8055(16) 0.1663(13) 0.069(6) Uiso 1 1 d . . .
H32 H 0.6147 0.8490 0.1816 0.083 Uiso 1 1 calc . . R
C33 C 0.6471(16) 0.7096(13) 0.1806(11) 0.051(5) Uiso 1 1 d . . .
H33 H 0.7088 0.6858 0.2054 0.061 Uiso 1 1 calc . . R
N34 N 0.2978(11) 1.0349(10) 0.3262(8) 0.042(4) Uiso 1 1 d . . .
C35 C 0.2489(14) 1.1330(12) 0.3383(10) 0.041(4) Uiso 1 1 d . . .
C36 C 0.2985(12) 1.1805(11) 0.3757(9) 0.034(4) Uiso 1 1 d . . .
C37 C 0.2492(11) 1.2809(10) 0.3888(8) 0.026(3) Uiso 1 1 d . . .
C38 C 0.3041(12) 1.3249(11) 0.4286(9) 0.032(4) Uiso 1 1 d . . .
C39 C 0.4550(11) 1.1516(10) 0.4326(8) 0.025(3) Uiso 1 1 d . . .
C40 C 0.5556(11) 1.0866(10) 0.4547(8) 0.027(3) Uiso 1 1 d . . .
C41 C 0.5559(13) 0.9514(11) 0.4005(9) 0.037(4) Uiso 1 1 d . . .
C42 C 0.4002(14) 0.9753(12) 0.3428(10) 0.044(4) Uiso 1 1 d . . .
C43 C 0.1005(18) 1.2977(15) 0.3279(12) 0.065(6) Uiso 1 1 d . . .
H43 H 0.0342 1.3397 0.3098 0.078 Uiso 1 1 calc . . R
C44 C 0.1470(17) 1.1995(15) 0.3157(12) 0.064(6) Uiso 1 1 d . . .
H44 H 0.1104 1.1740 0.2911 0.076 Uiso 1 1 calc . . R
C45 C 0.3946(12) 1.1162(10) 0.3994(9) 0.032(4) Uiso 1 1 d . . .
C46 C 0.4481(13) 1.0163(12) 0.3811(9) 0.040(4) Uiso 1 1 d . . .
C47 C 0.1007(18) 0.3165(16) 0.1370(12) 0.069(6) Uiso 1 1 d . . .
H47 H 0.1243 0.2487 0.1475 0.083 Uiso 1 1 calc . . R
C48 C 0.0278(12) 0.6664(10) 0.1247(8) 0.028(3) Uiso 1 1 d . . .
C49 C -0.1183(13) 0.8306(11) 0.0786(9) 0.034(4) Uiso 1 1 d . . .
N50 N 0.1625(12) 0.5136(10) 0.1718(8) 0.046(4) Uiso 1 1 d . . .
C51 C -0.1635(12) 0.7673(10) 0.0528(8) 0.030(4) Uiso 1 1 d . . .
C52 C -0.1141(14) 0.6650(12) 0.0662(10) 0.045(4) Uiso 1 1 d . . .
C53 C -0.1642(15) 0.6140(13) 0.0440(10) 0.048(5) Uiso 1 1 d . . .
C54 C -0.2544(15) 0.6518(14) 0.0089(11) 0.055(5) Uiso 1 1 d . . .
H54 H -0.2865 0.6129 -0.0037 0.066 Uiso 1 1 calc . . R
C55 C -0.2926(19) 0.7462(16) -0.0059(13) 0.076(7) Uiso 1 1 d . . .
H55 H -0.3510 0.7741 -0.0337 0.091 Uiso 1 1 calc . . R
C56 C -0.2514(17) 0.8131(16) 0.0176(12) 0.066(6) Uiso 1 1 d . . .
H56 H -0.2843 0.8821 0.0087 0.080 Uiso 1 1 calc . . R
C57 C -0.0335(14) 0.4656(12) 0.0877(10) 0.042(4) Uiso 1 1 d . . .
C58 C 0.0079(16) 0.3637(14) 0.0976(12) 0.064(6) Uiso 1 1 d . . .
H58 H -0.0230 0.3271 0.0795 0.077 Uiso 1 1 calc . . R
C59 C 0.1666(18) 0.6680(15) 0.1858(12) 0.066(6) Uiso 1 1 d . . .
H59 H 0.2293 0.6341 0.2095 0.079 Uiso 1 1 calc . . R
C60 C 0.1198(13) 0.6161(11) 0.1609(9) 0.035(4) Uiso 1 1 d . . .
C5DA C 0.2471(19) 0.9927(17) 0.2825(13) 0.082(7) Uiso 1 1 d . . .
H5DA H 0.2231 0.9511 0.3096 0.123 Uiso 1 1 calc . . GR
H5DB H 0.2995 0.9527 0.2470 0.123 Uiso 1 1 calc . . GR
H5DC H 0.1857 1.0467 0.2626 0.123 Uiso 1 1 calc . . GR

loop_
_atom_site_aniso_label
_atom_site_aniso_U_11
_atom_site_aniso_U_22
_atom_site_aniso_U_33
_atom_site_aniso_U_23
_atom_site_aniso_U_13
_atom_site_aniso_U_12
P1 0.034(3) 0.049(3) 0.033(3) 0.002(2) 0.001(2) -0.027(2)
P3 0.040(3) 0.039(2) 0.032(3) 0.003(2) 0.002(2) -0.020(2)
P4 0.034(3) 0.042(2) 0.034(3) 0.007(2) -0.000(2) -0.021(2)
P6 0.028(2) 0.040(2) 0.033(3) 0.0046(19) 0.000(2) -0.0238(19)
F4 0.082(8) 0.101(9) 0.025(7) 0.027(6) -0.011(6) -0.057(7)
F5 0.053(6) 0.034(5) 0.052(7) 0.002(5) 0.003(5) -0.029(4)
F6 0.041(6) 0.068(6) 0.063(8) -0.004(6) 0.011(5) -0.037(5)
F7 0.045(6) 0.060(6) 0.064(8) 0.001(6) 0.013(6) -0.026(5)
F8 0.068(8) 0.036(5) 0.063(8) 0.011(5) -0.006(6) -0.001(5)
F9 0.077(8) 0.077(8) 0.087(10) -0.042(7) 0.042(7) -0.052(7)
F13 0.043(6) 0.053(6) 0.059(8) 0.023(5) -0.014(5) -0.032(5)
F14 0.093(9) 0.077(7) 0.047(8) -0.009(6) 0.009(7) -0.054(7)
F15 0.040(6) 0.028(5) 0.054(7) 0.009(4) -0.004(5) -0.003(4)
F16 0.094(9) 0.055(7) 0.069(9) 0.034(6) 0.015(7) -0.028(6)
F17 0.095(9) 0.046(6) 0.044(7) -0.010(5) 0.018(6) -0.045(6)
F18 0.066(8) 0.083(8) 0.088(10) -0.004(7) 0.009(7) -0.062(6)
F21 0.069(7) 0.055(6) 0.027(6) 0.013(5) 0.010(5) -0.015(5)
F22 0.033(6) 0.095(8) 0.081(10) 0.012(7) 0.005(6) -0.038(6)
F23 0.051(7) 0.109(9) 0.035(7) 0.029(6) -0.002(5) -0.034(6)
F24 0.052(6) 0.046(6) 0.070(9) -0.000(5) -0.007(6) -0.031(5)
F25 0.045(6) 0.063(6) 0.084(9) -0.012(6) 0.001(6) -0.043(5)
F26 0.097(9) 0.065(7) 0.054(9) -0.023(6) 0.009(7) -0.034(7)
F30 0.081(8) 0.073(7) 0.022(6) -0.013(5) 0.016(5) -0.049(6)
F31 0.061(7) 0.056(6) 0.045(7) -0.004(5) 0.003(6) -0.026(5)
F32 0.033(6) 0.093(8) 0.055(8) 0.018(6) -0.005(5) -0.046(5)
F33 0.018(5) 0.050(6) 0.086(9) 0.006(5) -0.009(5) -0.022(4)
F34 0.045(6) 0.040(5) 0.078(9) 0.015(5) -0.014(6) -0.027(5)
F35 0.093(9) 0.062(7) 0.065(9) 0.039(6) -0.033(7) -0.056(6)

_geom_special_details            
;
 All esds (except the esd in the dihedral angle between two l.s. planes) 
 are estimated using the full covariance matrix.  The cell esds are taken 
 into account individually in the estimation of esds in distances, angles 
 and torsion angles; correlations between esds in cell parameters are only 
 used when they are defined by crystal symmetry.  An approximate (isotropic) 
 treatment of cell esds is used for estimating esds involving l.s. planes. 
;
loop_
_geom_bond_atom_site_label_1
_geom_bond_atom_site_label_2
_geom_bond_distance
_geom_bond_site_symmetry_2
_geom_bond_publ_flag
P1 F4 1.618(12) . ?
P1 F5 1.582(9) . ?
P1 F6 1.547(10) . ?
P1 F7 1.592(11) . ?
P1 F8 1.543(12) . ?
P1 F9 1.599(11) . ?
O2 C21 1.30(2) . ?
O2 C22 1.384(19) . ?
P3 F13 1.584(10) . ?
P3 F14 1.583(12) . ?
P3 F15 1.599(10) . ?
P3 F16 1.580(12) . ?
P3 F17 1.587(11) . ?
P3 F18 1.510(11) . ?
P4 F21 1.592(11) . ?
P4 F22 1.537(11) . ?
P4 F23 1.596(12) . ?
P4 F24 1.586(10) . ?
P4 F25 1.598(10) . ?
P4 F26 1.579(11) . ?
C5 C7 1.45(2) . ?
C5 C48 1.33(2) . ?
C5 C52 1.42(2) . ?
P6 F30 1.610(10) . ?
P6 F31 1.579(11) . ?
P6 F32 1.596(10) . ?
P6 F33 1.587(9) . ?
P6 F34 1.578(10) . ?
P6 F35 1.621(11) . ?
C1CA H1CA 0.9800 . ?
C1CA H1CB 0.9800 . ?
C1CA H1CC 0.9800 . ?
C1CA N1CA 1.48(3) . ?
C0CA H0CA 0.9800 . ?
C0CA H0CB 0.9800 . ?
C0CA H0CC 0.9800 . ?
C0CA C5AA 1.61(3) . ?
C7BA H7BA 0.9800 . ?
C7BA H7BB 0.9800 . ?
C7BA H7BC 0.9800 . ?
C7BA C5AA 1.47(3) . ?
C10 H10A 0.9800 . ?
C10 H10B 0.9800 . ?
C10 H10C 0.9800 . ?
C10 C25 1.55(3) . ?
C11 H11A 0.9800 . ?
C11 H11B 0.9800 . ?
C11 H11C 0.9800 . ?
C11 C25 1.48(3) . ?
C12 H12A 0.9800 . ?
C12 H12B 0.9800 . ?
C12 H12C 0.9800 . ?
C12 N8CA 1.51(3) . ?
C19 H19A 0.9800 . ?
C19 H19B 0.9800 . ?
C19 H19C 0.9800 . ?
C19 C38 1.57(2) . ?
C20 H20A 0.9800 . ?
C20 H20B 0.9800 . ?
C20 H20C 0.9800 . ?
C20 C38 1.53(2) . ?
C27 H27A 0.9800 . ?
C27 H27B 0.9800 . ?
C27 H27C 0.9800 . ?
C27 C49 1.58(2) . ?
C28 H28A 0.9800 . ?
C28 H28B 0.9800 . ?
C28 H28C 0.9800 . ?
C28 N50 1.44(2) . ?
C29 H29A 0.9800 . ?
C29 H29B 0.9800 . ?
C29 H29C 0.9800 . ?
C29 C49 1.55(3) . ?
C1 H1 0.9500 . ?
C1 C4CA 1.39(3) . ?
C1 C5CA 1.44(3) . ?
O0AA C9AA 1.41(2) . ?
O0AA C1BA 1.35(3) . ?
C4DA H4DA 0.9500 . ?
C4DA C3DA 1.35(3) . ?
C4DA C6CA 1.26(3) . ?
C3DA H3DA 0.9500 . ?
C3DA C21 1.47(3) . ?
C6CA H6CA 0.9500 . ?
C6CA C2BA 1.46(3) . ?
N8CA C2DA 1.41(2) . ?
N8CA C2BA 1.25(2) . ?
C9CA H9CA 0.9500 . ?
C9CA C3BA 1.41(3) . ?
C9CA C30 1.42(3) . ?
C1DA H1DA 0.9500 . ?
C1DA C31 1.41(2) . ?
C1DA C32 1.26(3) . ?
C9 H9 0.9500 . ?
C9 C0BA 1.32(3) . ?
C9 C3 1.43(2) . ?
C0BA H0BA 0.9500 . ?
C0BA C15 1.37(3) . ?
O11 C40 1.361(16) . ?
O11 C41 1.353(19) . ?
C4BA H4BA 0.9500 . ?
C4BA C13 1.36(3) . ?
C4BA C41 1.37(2) . ?
C13 H13 0.9500 . ?
C13 C4 1.33(3) . ?
C14 H14 0.9500 . ?
C14 C37 1.40(2) . ?
C14 C43 1.38(3) . ?
C15 H15 0.9500 . ?
C15 C40 1.39(2) . ?
O16 C53 1.43(2) . ?
O16 C57 1.29(2) . ?
C17 H17 0.9500 . ?
C17 C18 1.35(3) . ?
C17 C8 1.40(2) . ?
C18 H18 0.9500 . ?
C18 C59 1.35(3) . ?
C2DA C2CA 1.35(2) . ?
C2DA C33 1.41(2) . ?
C2CA C8CA 1.46(2) . ?
C2CA C31 1.44(2) . ?
C3 C38 1.49(2) . ?
C3 C39 1.411(19) . ?
C4 H4 0.9500 . ?
C4 C42 1.39(2) . ?
C7CA H7CA 0.9500 . ?
C7CA C6 1.46(3) . ?
C7CA C47 1.35(3) . ?
C6 C7 1.43(3) . ?
C6 N50 1.32(2) . ?
C7 C57 1.41(2) . ?
C8 C48 1.48(2) . ?
C8 C49 1.49(2) . ?
C9BA H9BA 0.9500 . ?
C9BA C7AA 1.24(3) . ?
C9BA C8AA 1.39(3) . ?
C7AA H7AA 0.9500 . ?
C7AA C9AA 1.47(3) . ?
C9AA C8BA 1.44(3) . ?
C8BA C5BA 1.39(2) . ?
C8BA C0AA 1.42(2) . ?
C5BA C6BA 1.38(2) . ?
C5BA C3CA 1.36(2) . ?
C6BA C0DA 1.46(3) . ?
C6BA C1BA 1.35(3) . ?
C0DA N1CA 1.26(2) . ?
C0DA C3AA 1.48(3) . ?
N1CA C4AA 1.42(2) . ?
C5AA C0AA 1.44(2) . ?
C5AA C4CA 1.54(2) . ?
C0AA C8AA 1.42(3) . ?
C1BA C1AA 1.43(3) . ?
C1AA H1AA 0.9500 . ?
C1AA C2AA 1.32(3) . ?
C2AA H2AA 0.9500 . ?
C2AA C3AA 1.31(3) . ?
C3AA H3AA 0.9500 . ?
C4AA C3CA 1.42(3) . ?
C4AA C6AA 1.40(3) . ?
C3CA C4CA 1.45(2) . ?
C5CA H5CA 0.9500 . ?
C5CA C6AA 1.27(3) . ?
C6AA H6AA 0.9500 . ?
C8AA H8AA 0.9500 . ?
C21 C26 1.39(2) . ?
C22 C23 1.45(2) . ?
C22 C3BA 1.33(3) . ?
C23 C24 1.40(2) . ?
C23 C8CA 1.36(2) . ?
C24 C25 1.54(2) . ?
C24 C30 1.47(3) . ?
C25 C31 1.48(2) . ?
C26 C2BA 1.44(3) . ?
C26 C8CA 1.41(2) . ?
C3BA H3BA 0.9500 . ?
C30 H30 0.9500 . ?
C32 H32 0.9500 . ?
C32 C33 1.34(3) . ?
C33 H33 0.9500 . ?
N34 C35 1.35(2) . ?
N34 C42 1.37(2) . ?
N34 C5DA 1.51(3) . ?
C35 C36 1.48(2) . ?
C35 C44 1.42(3) . ?
C36 C37 1.38(2) . ?
C36 C45 1.37(2) . ?
C37 C38 1.52(2) . ?
C39 C40 1.40(2) . ?
C39 C45 1.42(2) . ?
C41 C46 1.46(2) . ?
C42 C46 1.40(2) . ?
C43 H43 0.9500 . ?
C43 C44 1.35(3) . ?
C44 H44 0.9500 . ?
C45 C46 1.40(2) . ?
C47 H47 0.9500 . ?
C47 C58 1.45(3) . ?
C48 C60 1.41(2) . ?
C49 C51 1.51(2) . ?
N50 C60 1.41(2) . ?
C51 C52 1.41(2) . ?
C51 C56 1.35(3) . ?
C52 C53 1.38(2) . ?
C53 C54 1.37(3) . ?
C54 H54 0.9500 . ?
C54 C55 1.31(3) . ?
C55 H55 0.9500 . ?
C55 C56 1.50(3) . ?
C56 H56 0.9500 . ?
C57 C58 1.40(3) . ?
C58 H58 0.9500 . ?
C59 H59 0.9500 . ?
C59 C60 1.37(3) . ?
C5DA H5DA 0.9800 . ?
C5DA H5DB 0.9800 . ?
C5DA H5DC 0.9800 . ?

loop_
_geom_angle_atom_site_label_1
_geom_angle_atom_site_label_2
_geom_angle_atom_site_label_3
_geom_angle
_geom_angle_site_symmetry_1
_geom_angle_site_symmetry_3
_geom_angle_publ_flag
F5 P1 F4 88.9(6) . . ?
F5 P1 F9 178.1(6) . . ?
F6 P1 F4 91.3(6) . . ?
F6 P1 F5 91.1(5) . . ?
F6 P1 F7 177.5(7) . . ?
F6 P1 F9 90.8(6) . . ?
F7 P1 F4 86.7(6) . . ?
F7 P1 F5 90.4(5) . . ?
F7 P1 F9 87.7(6) . . ?
F8 P1 F4 176.7(7) . . ?
F8 P1 F5 90.3(6) . . ?
F8 P1 F6 91.9(7) . . ?
F8 P1 F7 90.1(7) . . ?
F8 P1 F9 89.3(7) . . ?
F9 P1 F4 91.4(7) . . ?
C21 O2 C22 122.8(13) . . ?
F13 P3 F15 90.0(6) . . ?
F14 P3 F13 88.3(6) . . ?
F14 P3 F15 88.4(6) . . ?
F16 P3 F13 89.8(6) . . ?
F16 P3 F14 92.1(7) . . ?
F16 P3 F15 179.5(8) . . ?
F17 P3 F13 90.6(6) . . ?
F17 P3 F14 178.8(7) . . ?
F17 P3 F15 91.8(6) . . ?
F17 P3 F16 87.7(7) . . ?
F18 P3 F13 179.5(7) . . ?
F18 P3 F14 92.3(7) . . ?
F18 P3 F15 90.1(7) . . ?
F18 P3 F16 90.1(7) . . ?
F18 P3 F17 88.9(6) . . ?
F21 P4 F23 179.4(7) . . ?
F21 P4 F25 88.8(7) . . ?
F22 P4 F21 89.4(7) . . ?
F22 P4 F23 90.1(7) . . ?
F22 P4 F24 90.5(6) . . ?
F22 P4 F25 178.2(8) . . ?
F22 P4 F26 89.3(7) . . ?
F24 P4 F21 90.0(6) . . ?
F24 P4 F23 89.6(6) . . ?
F24 P4 F25 89.1(5) . . ?
F25 P4 F23 91.7(6) . . ?
F26 P4 F21 89.4(6) . . ?
F26 P4 F23 91.1(7) . . ?
F26 P4 F24 179.3(8) . . ?
F26 P4 F25 91.1(6) . . ?
C48 C5 C7 120.2(15) . . ?
C48 C5 C52 122.8(14) . . ?
C52 C5 C7 116.8(14) . . ?
F30 P6 F33 91.0(6) . . ?
F30 P6 F35 88.7(7) . . ?
F31 P6 F30 179.6(8) . . ?
F31 P6 F33 89.1(6) . . ?
F31 P6 F35 91.6(6) . . ?
F32 P6 F30 88.6(6) . . ?
F32 P6 F31 91.3(6) . . ?
F32 P6 F33 179.4(7) . . ?
F32 P6 F35 89.6(6) . . ?
F33 P6 F35 89.9(6) . . ?
F34 P6 F30 89.7(6) . . ?
F34 P6 F31 89.9(6) . . ?
F34 P6 F32 89.8(6) . . ?
F34 P6 F33 90.6(5) . . ?
F34 P6 F35 178.4(7) . . ?
H1CA C1CA H1CB 109.5 . . ?
H1CA C1CA H1CC 109.5 . . ?
H1CB C1CA H1CC 109.5 . . ?
N1CA C1CA H1CA 109.5 . . ?
N1CA C1CA H1CB 109.5 . . ?
N1CA C1CA H1CC 109.5 . . ?
H0CA C0CA H0CB 109.5 . . ?
H0CA C0CA H0CC 109.5 . . ?
H0CB C0CA H0CC 109.5 . . ?
C5AA C0CA H0CA 109.5 . . ?
C5AA C0CA H0CB 109.5 . . ?
C5AA C0CA H0CC 109.5 . . ?
H7BA C7BA H7BB 109.5 . . ?
H7BA C7BA H7BC 109.5 . . ?
H7BB C7BA H7BC 109.5 . . ?
C5AA C7BA H7BA 109.5 . . ?
C5AA C7BA H7BB 109.5 . . ?
C5AA C7BA H7BC 109.5 . . ?
H10A C10 H10B 109.5 . . ?
H10A C10 H10C 109.5 . . ?
H10B C10 H10C 109.5 . . ?
C25 C10 H10A 109.5 . . ?
C25 C10 H10B 109.5 . . ?
C25 C10 H10C 109.5 . . ?
H11A C11 H11B 109.5 . . ?
H11A C11 H11C 109.5 . . ?
H11B C11 H11C 109.5 . . ?
C25 C11 H11A 109.5 . . ?
C25 C11 H11B 109.5 . . ?
C25 C11 H11C 109.5 . . ?
H12A C12 H12B 109.5 . . ?
H12A C12 H12C 109.5 . . ?
H12B C12 H12C 109.5 . . ?
N8CA C12 H12A 109.5 . . ?
N8CA C12 H12B 109.5 . . ?
N8CA C12 H12C 109.5 . . ?
H19A C19 H19B 109.5 . . ?
H19A C19 H19C 109.5 . . ?
H19B C19 H19C 109.5 . . ?
C38 C19 H19A 109.5 . . ?
C38 C19 H19B 109.5 . . ?
C38 C19 H19C 109.5 . . ?
H20A C20 H20B 109.5 . . ?
H20A C20 H20C 109.5 . . ?
H20B C20 H20C 109.5 . . ?
C38 C20 H20A 109.5 . . ?
C38 C20 H20B 109.5 . . ?
C38 C20 H20C 109.5 . . ?
H27A C27 H27B 109.5 . . ?
H27A C27 H27C 109.5 . . ?
H27B C27 H27C 109.5 . . ?
C49 C27 H27A 109.5 . . ?
C49 C27 H27B 109.5 . . ?
C49 C27 H27C 109.5 . . ?
H28A C28 H28B 109.5 . . ?
H28A C28 H28C 109.5 . . ?
H28B C28 H28C 109.5 . . ?
N50 C28 H28A 109.5 . . ?
N50 C28 H28B 109.5 . . ?
N50 C28 H28C 109.5 . . ?
H29A C29 H29B 109.5 . . ?
H29A C29 H29C 109.5 . . ?
H29B C29 H29C 109.5 . . ?
C49 C29 H29A 109.5 . . ?
C49 C29 H29B 109.5 . . ?
C49 C29 H29C 109.5 . . ?
C4CA C1 H1 120.3 . . ?
C4CA C1 C5CA 119.4(19) . . ?
C5CA C1 H1 120.3 . . ?
C1BA O0AA C9AA 122.0(17) . . ?
C3DA C4DA H4DA 113.9 . . ?
C6CA C4DA H4DA 113.9 . . ?
C6CA C4DA C3DA 132(2) . . ?
C4DA C3DA H3DA 124.0 . . ?
C4DA C3DA C21 112.0(17) . . ?
C21 C3DA H3DA 124.0 . . ?
C4DA C6CA H6CA 120.4 . . ?
C4DA C6CA C2BA 119(2) . . ?
C2BA C6CA H6CA 120.4 . . ?
C2DA N8CA C12 115.2(15) . . ?
C2BA N8CA C12 121.0(17) . . ?
C2BA N8CA C2DA 123.4(18) . . ?
C3BA C9CA H9CA 115.8 . . ?
C3BA C9CA C30 128(2) . . ?
C30 C9CA H9CA 115.8 . . ?
C31 C1DA H1DA 119.2 . . ?
C32 C1DA H1DA 119.2 . . ?
C32 C1DA C31 121.5(19) . . ?
C0BA C9 H9 119.2 . . ?
C0BA C9 C3 121.7(17) . . ?
C3 C9 H9 119.2 . . ?
C9 C0BA H0BA 118.9 . . ?
C9 C0BA C15 122(2) . . ?
C15 C0BA H0BA 118.9 . . ?
C40 O11 C41 121.4(12) . . ?
C13 C4BA H4BA 121.3 . . ?
C41 C4BA H4BA 121.3 . . ?
C41 C4BA C13 117.3(17) . . ?
C4BA C13 H13 118.0 . . ?
C4 C13 C4BA 124.0(18) . . ?
C4 C13 H13 118.0 . . ?
C37 C14 H14 119.4 . . ?
C37 C14 C43 121.1(18) . . ?
C43 C14 H14 119.4 . . ?
C0BA C15 H15 121.1 . . ?
C0BA C15 C40 117.9(18) . . ?
C40 C15 H15 121.1 . . ?
C57 O16 C53 119.9(13) . . ?
C18 C17 H17 118.1 . . ?
C18 C17 C8 123.9(17) . . ?
C8 C17 H17 118.1 . . ?
C17 C18 H18 119.3 . . ?
C59 C18 C17 121.4(19) . . ?
C59 C18 H18 119.3 . . ?
N8CA C2DA C33 121.9(17) . . ?
C2CA C2DA N8CA 117.7(15) . . ?
C2CA C2DA C33 120.1(16) . . ?
C2DA C2CA C8CA 122.4(14) . . ?
C2DA C2CA C31 120.3(14) . . ?
C8CA C2CA C31 117.2(14) . . ?
C9 C3 C38 121.9(13) . . ?
C39 C3 C9 117.5(14) . . ?
C39 C3 C38 120.6(13) . . ?
C13 C4 H4 119.4 . . ?
C13 C4 C42 121.2(19) . . ?
C42 C4 H4 119.4 . . ?
C6 C7CA H7CA 121.7 . . ?
C47 C7CA H7CA 121.7 . . ?
C47 C7CA C6 117(2) . . ?
C7 C6 C7CA 117.0(16) . . ?
N50 C6 C7CA 121.4(18) . . ?
N50 C6 C7 121.6(16) . . ?
C6 C7 C5 117.5(15) . . ?
C6 C7 C57 124.9(16) . . ?
C57 C7 C5 117.5(16) . . ?
C17 C8 C48 113.5(15) . . ?
C17 C8 C49 123.9(14) . . ?
C48 C8 C49 122.2(13) . . ?
C7AA C9BA H9BA 117.9 . . ?
C7AA C9BA C8AA 124(3) . . ?
C8AA C9BA H9BA 117.9 . . ?
C9BA C7AA H7AA 121.7 . . ?
C9BA C7AA C9AA 117(2) . . ?
C9AA C7AA H7AA 121.7 . . ?
O0AA C9AA C7AA 120.3(19) . . ?
O0AA C9AA C8BA 116.9(16) . . ?
C8BA C9AA C7AA 122.7(18) . . ?
C5BA C8BA C9AA 120.4(15) . . ?
C5BA C8BA C0AA 122.5(16) . . ?
C0AA C8BA C9AA 117.1(15) . . ?
C8BA C5BA C6BA 117.3(15) . . ?
C3CA C5BA C8BA 119.3(13) . . ?
C3CA C5BA C6BA 123.3(14) . . ?
C5BA C6BA C0DA 116.6(17) . . ?
C1BA C6BA C5BA 124.3(17) . . ?
C1BA C6BA C0DA 118.7(17) . . ?
C6BA C0DA C3AA 114.5(18) . . ?
N1CA C0DA C6BA 120.7(17) . . ?
N1CA C0DA C3AA 124.8(18) . . ?
C0DA N1CA C1CA 120.2(17) . . ?
C0DA N1CA C4AA 123.4(17) . . ?
C4AA N1CA C1CA 115.9(18) . . ?
C7BA C5AA C0CA 109.4(16) . . ?
C7BA C5AA C4CA 110.6(16) . . ?
C0AA C5AA C0CA 107.2(16) . . ?
C0AA C5AA C7BA 111.3(17) . . ?
C0AA C5AA C4CA 111.9(14) . . ?
C4CA C5AA C0CA 106.2(16) . . ?
C8BA C0AA C5AA 123.5(15) . . ?
C8BA C0AA C8AA 115.2(16) . . ?
C8AA C0AA C5AA 121.3(16) . . ?
O0AA C1BA C6BA 118.3(19) . . ?
O0AA C1BA C1AA 116(2) . . ?
C6BA C1BA C1AA 125(2) . . ?
C1BA C1AA H1AA 123.8 . . ?
C2AA C1AA C1BA 112(3) . . ?
C2AA C1AA H1AA 123.8 . . ?
C1AA C2AA H2AA 115.1 . . ?
C3AA C2AA C1AA 130(3) . . ?
C3AA C2AA H2AA 115.1 . . ?
C0DA C3AA H3AA 120.7 . . ?
C2AA C3AA C0DA 119(2) . . ?
C2AA C3AA H3AA 120.7 . . ?
C3CA C4AA N1CA 117.7(17) . . ?
C6AA C4AA N1CA 123.7(18) . . ?
C6AA C4AA C3CA 118.6(17) . . ?
C5BA C3CA C4AA 118.1(14) . . ?
C5BA C3CA C4CA 122.0(14) . . ?
C4AA C3CA C4CA 119.8(16) . . ?
C1 C4CA C5AA 121.9(16) . . ?
C1 C4CA C3CA 117.3(16) . . ?
C3CA C4CA C5AA 120.7(15) . . ?
C1 C5CA H5CA 118.7 . . ?
C6AA C5CA C1 123(2) . . ?
C6AA C5CA H5CA 118.7 . . ?
C4AA C6AA H6AA 118.9 . . ?
C5CA C6AA C4AA 122(2) . . ?
C5CA C6AA H6AA 118.9 . . ?
C9BA C8AA C0AA 124(2) . . ?
C9BA C8AA H8AA 118.2 . . ?
C0AA C8AA H8AA 118.2 . . ?
O2 C21 C3DA 119.4(16) . . ?
O2 C21 C26 120.4(16) . . ?
C26 C21 C3DA 120.1(17) . . ?
O2 C22 C23 119.8(15) . . ?
C3BA C22 O2 115.2(15) . . ?
C3BA C22 C23 124.3(16) . . ?
C24 C23 C22 121.4(15) . . ?
C24 C23 C8CA 123.4(14) . . ?
C8CA C23 C22 115.2(13) . . ?
C23 C24 C25 119.9(16) . . ?
C23 C24 C30 117.1(16) . . ?
C30 C24 C25 122.5(16) . . ?
C11 C25 C10 111.8(15) . . ?
C11 C25 C24 110.2(16) . . ?
C24 C25 C10 106.6(15) . . ?
C31 C25 C10 103.6(15) . . ?
C31 C25 C11 110.8(16) . . ?
C31 C25 C24 113.7(14) . . ?
C21 C26 C2BA 121.9(16) . . ?
C21 C26 C8CA 118.2(15) . . ?
C8CA C26 C2BA 119.9(14) . . ?
C6CA C2BA C26 114.3(17) . . ?
N8CA C2BA C6CA 124(2) . . ?
N8CA C2BA C26 121.7(17) . . ?
C23 C8CA C2CA 121.9(13) . . ?
C23 C8CA C26 123.3(13) . . ?
C26 C8CA C2CA 114.8(13) . . ?
C9CA C3BA H3BA 123.4 . . ?
C22 C3BA C9CA 113.1(18) . . ?
C22 C3BA H3BA 123.4 . . ?
C9CA C30 C24 115.1(18) . . ?
C9CA C30 H30 122.5 . . ?
C24 C30 H30 122.5 . . ?
C1DA C31 C2CA 115.3(16) . . ?
C1DA C31 C25 121.4(15) . . ?
C25 C31 C2CA 123.3(14) . . ?
C1DA C32 H32 116.8 . . ?
C1DA C32 C33 126(2) . . ?
C33 C32 H32 116.8 . . ?
C2DA C33 H33 121.9 . . ?
C32 C33 C2DA 116(2) . . ?
C32 C33 H33 121.9 . . ?
C35 N34 C42 121.7(14) . . ?
C35 N34 C5DA 119.2(15) . . ?
C42 N34 C5DA 118.1(15) . . ?
N34 C35 C36 122.0(15) . . ?
N34 C35 C44 123.6(16) . . ?
C36 C35 C44 114.3(15) . . ?
C37 C36 C35 122.7(14) . . ?
C45 C36 C35 114.3(13) . . ?
C45 C36 C37 122.8(14) . . ?
C14 C37 C36 117.9(14) . . ?
C14 C37 C38 122.0(13) . . ?
C36 C37 C38 120.0(13) . . ?
C19 C38 C20 107.6(13) . . ?
C3 C38 C19 109.0(14) . . ?
C3 C38 C20 113.7(14) . . ?
C3 C38 C37 114.7(12) . . ?
C37 C38 C19 106.3(13) . . ?
C37 C38 C20 105.0(14) . . ?
C3 C39 C45 120.6(13) . . ?
C40 C39 C3 117.9(13) . . ?
C40 C39 C45 121.2(12) . . ?
O11 C40 C15 116.6(14) . . ?
O11 C40 C39 120.7(12) . . ?
C15 C40 C39 122.5(14) . . ?
O11 C41 C46 118.6(13) . . ?
C4BA C41 O11 120.0(15) . . ?
C4BA C41 C46 121.3(15) . . ?
C4 C42 C46 118.4(17) . . ?
N34 C42 C4 123.3(16) . . ?
N34 C42 C46 117.7(15) . . ?
C14 C43 H43 119.3 . . ?
C44 C43 C14 121(2) . . ?
C44 C43 H43 119.3 . . ?
C35 C44 H44 118.9 . . ?
C43 C44 C35 122.3(19) . . ?
C43 C44 H44 118.9 . . ?
C36 C45 C39 120.8(13) . . ?
C36 C45 C46 122.2(14) . . ?
C46 C45 C39 115.8(13) . . ?
C42 C46 C41 117.4(14) . . ?
C45 C46 C41 121.6(14) . . ?
C45 C46 C42 121.0(15) . . ?
C7CA C47 H47 116.5 . . ?
C7CA C47 C58 127(2) . . ?
C58 C47 H47 116.5 . . ?
C5 C48 C8 118.9(14) . . ?
C5 C48 C60 120.5(13) . . ?
C60 C48 C8 120.6(13) . . ?
C29 C49 C27 107.0(14) . . ?
C8 C49 C27 111.7(14) . . ?
C8 C49 C29 107.5(14) . . ?
C8 C49 C51 114.1(13) . . ?
C51 C49 C27 108.9(14) . . ?
C51 C49 C29 107.4(15) . . ?
C6 N50 C28 120.3(16) . . ?
C6 N50 C60 120.1(15) . . ?
C60 N50 C28 119.1(14) . . ?
C52 C51 C49 119.6(15) . . ?
C56 C51 C49 117.2(15) . . ?
C56 C51 C52 123.2(16) . . ?
C5 C52 C51 122.3(15) . . ?
C53 C52 C5 122.1(16) . . ?
C53 C52 C51 115.6(16) . . ?
C52 C53 O16 118.9(16) . . ?
C52 C53 C54 126.9(17) . . ?
C54 C53 O16 114.1(15) . . ?
C53 C54 H54 122.7 . . ?
C55 C54 C53 114.5(19) . . ?
C55 C54 H54 122.7 . . ?
C54 C55 H55 117.4 . . ?
C54 C55 C56 125(2) . . ?
C56 C55 H55 117.4 . . ?
C51 C56 C55 114.4(19) . . ?
C51 C56 H56 122.8 . . ?
C55 C56 H56 122.8 . . ?
O16 C57 C7 124.6(16) . . ?
O16 C57 C58 117.7(16) . . ?
C58 C57 C7 117.7(17) . . ?
C47 C58 H58 121.7 . . ?
C57 C58 C47 116.6(19) . . ?
C57 C58 H58 121.7 . . ?
C18 C59 H59 119.6 . . ?
C18 C59 C60 121(2) . . ?
C60 C59 H59 119.6 . . ?
N50 C60 C48 120.1(13) . . ?
C59 C60 C48 119.5(16) . . ?
C59 C60 N50 120.4(16) . . ?
N34 C5DA H5DA 109.5 . . ?
N34 C5DA H5DB 109.5 . . ?
N34 C5DA H5DC 109.5 . . ?
H5DA C5DA H5DB 109.5 . . ?
H5DA C5DA H5DC 109.5 . . ?
H5DB C5DA H5DC 109.5 . . ?

loop_
_geom_torsion_atom_site_label_1
_geom_torsion_atom_site_label_2
_geom_torsion_atom_site_label_3
_geom_torsion_atom_site_label_4
_geom_torsion
_geom_torsion_site_symmetry_1
_geom_torsion_site_symmetry_2
_geom_torsion_site_symmetry_3
_geom_torsion_site_symmetry_4
_geom_torsion_publ_flag
O2 C21 C26 C2BA -179.3(18) . . . . ?
O2 C21 C26 C8CA 4(3) . . . . ?
O2 C22 C23 C24 -174.3(16) . . . . ?
O2 C22 C23 C8CA 6(2) . . . . ?
O2 C22 C3BA C9CA 177.9(17) . . . . ?
C5 C7 C57 O16 -1(3) . . . . ?
C5 C7 C57 C58 177.2(18) . . . . ?
C5 C48 C60 N50 -0(3) . . . . ?
C5 C48 C60 C59 -179.9(18) . . . . ?
C5 C52 C53 O16 -1(3) . . . . ?
C5 C52 C53 C54 -177.8(19) . . . . ?
C1CA N1CA C4AA C3CA -172(2) . . . . ?
C1CA N1CA C4AA C6AA 8(3) . . . . ?
C0CA C5AA C0AA C8BA -116(2) . . . . ?
C0CA C5AA C0AA C8AA 67(2) . . . . ?
C0CA C5AA C4CA C1 -58(2) . . . . ?
C0CA C5AA C4CA C3CA 118.1(19) . . . . ?
C7BA C5AA C0AA C8BA 124(2) . . . . ?
C7BA C5AA C0AA C8AA -53(3) . . . . ?
C7BA C5AA C4CA C1 61(3) . . . . ?
C7BA C5AA C4CA C3CA -123(2) . . . . ?
C10 C25 C31 C1DA -60(2) . . . . ?
C10 C25 C31 C2CA 123.5(18) . . . . ?
C11 C25 C31 C1DA 60(2) . . . . ?
C11 C25 C31 C2CA -116.4(19) . . . . ?
C12 N8CA C2DA C2CA 177.1(18) . . . . ?
C12 N8CA C2DA C33 -9(3) . . . . ?
C12 N8CA C2BA C6CA 11(3) . . . . ?
C12 N8CA C2BA C26 -175.7(19) . . . . ?
C27 C49 C51 C52 -121.6(18) . . . . ?
C27 C49 C51 C56 58(2) . . . . ?
C28 N50 C60 C48 -173.2(17) . . . . ?
C28 N50 C60 C59 6(3) . . . . ?
C29 C49 C51 C52 122.9(18) . . . . ?
C29 C49 C51 C56 -58(2) . . . . ?
C1 C5CA C6AA C4AA 2(4) . . . . ?
O0AA C9AA C8BA C5BA -2(3) . . . . ?
O0AA C9AA C8BA C0AA 177.0(18) . . . . ?
O0AA C1BA C1AA C2AA 175(2) . . . . ?
C4DA C3DA C21 O2 178.7(18) . . . . ?
C4DA C3DA C21 C26 -2(3) . . . . ?
C4DA C6CA C2BA N8CA 180(2) . . . . ?
C4DA C6CA C2BA C26 6(3) . . . . ?
C3DA C4DA C6CA C2BA -9(4) . . . . ?
C3DA C21 C26 C2BA 1(3) . . . . ?
C3DA C21 C26 C8CA -175.4(17) . . . . ?
C6CA C4DA C3DA C21 6(4) . . . . ?
N8CA C2DA C2CA C8CA -2(3) . . . . ?
N8CA C2DA C2CA C31 176.5(17) . . . . ?
N8CA C2DA C33 C32 -176(2) . . . . ?
C1DA C32 C33 C2DA 1(4) . . . . ?
C9 C0BA C15 C40 3(3) . . . . ?
C9 C3 C38 C19 -59(2) . . . . ?
C9 C3 C38 C20 62(2) . . . . ?
C9 C3 C38 C37 -177.5(16) . . . . ?
C9 C3 C39 C40 -1(2) . . . . ?
C9 C3 C39 C45 173.1(17) . . . . ?
C0BA C9 C3 C38 -177.2(19) . . . . ?
C0BA C9 C3 C39 5(3) . . . . ?
C0BA C15 C40 O11 176.0(18) . . . . ?
C0BA C15 C40 C39 1(3) . . . . ?
O11 C41 C46 C42 179.5(17) . . . . ?
O11 C41 C46 C45 0(3) . . . . ?
C4BA C13 C4 C42 4(4) . . . . ?
C4BA C41 C46 C42 -2(3) . . . . ?
C4BA C41 C46 C45 178.3(18) . . . . ?
C13 C4BA C41 O11 177.2(18) . . . . ?
C13 C4BA C41 C46 -1(3) . . . . ?
C13 C4 C42 N34 -178(2) . . . . ?
C13 C4 C42 C46 -7(3) . . . . ?
C14 C37 C38 C19 58(2) . . . . ?
C14 C37 C38 C20 -55(2) . . . . ?
C14 C37 C38 C3 179.0(17) . . . . ?
C14 C43 C44 C35 -3(4) . . . . ?
O16 C53 C54 C55 -174(2) . . . . ?
O16 C57 C58 C47 -178.4(18) . . . . ?
C17 C18 C59 C60 1(3) . . . . ?
C17 C8 C48 C5 176.5(16) . . . . ?
C17 C8 C48 C60 -4(2) . . . . ?
C17 C8 C49 C27 -52(2) . . . . ?
C17 C8 C49 C29 65(2) . . . . ?
C17 C8 C49 C51 -176.0(17) . . . . ?
C18 C17 C8 C48 6(3) . . . . ?
C18 C17 C8 C49 178.6(19) . . . . ?
C18 C59 C60 C48 1(3) . . . . ?
C18 C59 C60 N50 -178.2(19) . . . . ?
C2DA N8CA C2BA C6CA -175(2) . . . . ?
C2DA N8CA C2BA C26 -2(3) . . . . ?
C2DA C2CA C8CA C23 -178.3(17) . . . . ?
C2DA C2CA C8CA C26 -0(2) . . . . ?
C2DA C2CA C31 C1DA -2(3) . . . . ?
C2DA C2CA C31 C25 175.1(17) . . . . ?
C2CA C2DA C33 C32 -2(3) . . . . ?
C3 C9 C0BA C15 -6(3) . . . . ?
C3 C39 C40 O11 -176.5(14) . . . . ?
C3 C39 C40 C15 -1(3) . . . . ?
C3 C39 C45 C36 8(2) . . . . ?
C3 C39 C45 C46 175.9(16) . . . . ?
C4 C42 C46 C41 6(3) . . . . ?
C4 C42 C46 C45 -174.5(18) . . . . ?
C7CA C6 C7 C5 -178.1(18) . . . . ?
C7CA C6 C7 C57 0(3) . . . . ?
C7CA C6 N50 C28 -8(3) . . . . ?
C7CA C6 N50 C60 -179.5(19) . . . . ?
C7CA C47 C58 C57 -6(4) . . . . ?
C6 C7CA C47 C58 5(4) . . . . ?
C6 C7 C57 O16 -178.9(18) . . . . ?
C6 C7 C57 C58 -1(3) . . . . ?
C6 N50 C60 C48 -1(3) . . . . ?
C6 N50 C60 C59 178.1(19) . . . . ?
C7 C5 C48 C8 -177.3(16) . . . . ?
C7 C5 C48 C60 3(3) . . . . ?
C7 C5 C52 C51 177.7(18) . . . . ?
C7 C5 C52 C53 -3(3) . . . . ?
C7 C6 N50 C28 172.3(19) . . . . ?
C7 C6 N50 C60 1(3) . . . . ?
C7 C57 C58 C47 4(3) . . . . ?
C8 C17 C18 C59 -5(3) . . . . ?
C8 C48 C60 N50 179.7(16) . . . . ?
C8 C48 C60 C59 0(3) . . . . ?
C8 C49 C51 C52 4(2) . . . . ?
C8 C49 C51 C56 -176.5(17) . . . . ?
C9BA C7AA C9AA O0AA -176(2) . . . . ?
C9BA C7AA C9AA C8BA 5(4) . . . . ?
C7AA C9BA C8AA C0AA -6(4) . . . . ?
C7AA C9AA C8BA C5BA 177(2) . . . . ?
C7AA C9AA C8BA C0AA -4(3) . . . . ?
C9AA O0AA C1BA C6BA -10(3) . . . . ?
C9AA O0AA C1BA C1AA 179(2) . . . . ?
C9AA C8BA C5BA C6BA 3(3) . . . . ?
C9AA C8BA C5BA C3CA 177.5(18) . . . . ?
C9AA C8BA C0AA C5AA -179.3(19) . . . . ?
C9AA C8BA C0AA C8AA -2(3) . . . . ?
C8BA C5BA C6BA C0DA -179.0(18) . . . . ?
C8BA C5BA C6BA C1BA -7(3) . . . . ?
C8BA C5BA C3CA C4AA 178.8(18) . . . . ?
C8BA C5BA C3CA C4CA 3(3) . . . . ?
C8BA C0AA C8AA C9BA 7(3) . . . . ?
C5BA C8BA C0AA C5AA -0(3) . . . . ?
C5BA C8BA C0AA C8AA 177.3(19) . . . . ?
C5BA C6BA C0DA N1CA -3(3) . . . . ?
C5BA C6BA C0DA C3AA 175.3(18) . . . . ?
C5BA C6BA C1BA O0AA 11(4) . . . . ?
C5BA C6BA C1BA C1AA -179(2) . . . . ?
C5BA C3CA C4CA C1 172.9(18) . . . . ?
C5BA C3CA C4CA C5AA -3(3) . . . . ?
C6BA C5BA C3CA C4AA -7(3) . . . . ?
C6BA C5BA C3CA C4CA 177.8(18) . . . . ?
C6BA C0DA N1CA C1CA 171(2) . . . . ?
C6BA C0DA N1CA C4AA -1(3) . . . . ?
C6BA C0DA C3AA C2AA 3(3) . . . . ?
C6BA C1BA C1AA C2AA 5(4) . . . . ?
C0DA C6BA C1BA O0AA -178(2) . . . . ?
C0DA C6BA C1BA C1AA -7(4) . . . . ?
C0DA N1CA C4AA C3CA 0(3) . . . . ?
C0DA N1CA C4AA C6AA -179(2) . . . . ?
N1CA C0DA C3AA C2AA -179(3) . . . . ?
N1CA C4AA C3CA C5BA 3(3) . . . . ?
N1CA C4AA C3CA C4CA 178.8(18) . . . . ?
N1CA C4AA C6AA C5CA -179(2) . . . . ?
C5AA C0AA C8AA C9BA -176(2) . . . . ?
C0AA C8BA C5BA C6BA -176.4(18) . . . . ?
C0AA C8BA C5BA C3CA -1(3) . . . . ?
C0AA C5AA C4CA C1 -174.6(19) . . . . ?
C0AA C5AA C4CA C3CA 1(3) . . . . ?
C1BA O0AA C9AA C7AA -173(2) . . . . ?
C1BA O0AA C9AA C8BA 6(3) . . . . ?
C1BA C6BA C0DA N1CA -175(2) . . . . ?
C1BA C6BA C0DA C3AA 3(3) . . . . ?
C1BA C1AA C2AA C3AA 2(5) . . . . ?
C1AA C2AA C3AA C0DA -6(5) . . . . ?
C3AA C0DA N1CA C1CA -6(3) . . . . ?
C3AA C0DA N1CA C4AA -178(2) . . . . ?
C4AA C3CA C4CA C1 -3(3) . . . . ?
C4AA C3CA C4CA C5AA -178.8(19) . . . . ?
C3CA C5BA C6BA C0DA 6(3) . . . . ?
C3CA C5BA C6BA C1BA 178(2) . . . . ?
C3CA C4AA C6AA C5CA 2(4) . . . . ?
C4CA C1 C5CA C6AA -7(4) . . . . ?
C4CA C5AA C0AA C8BA 0(3) . . . . ?
C4CA C5AA C0AA C8AA -177.2(19) . . . . ?
C5CA C1 C4CA C5AA -177(2) . . . . ?
C5CA C1 C4CA C3CA 6(3) . . . . ?
C6AA C4AA C3CA C5BA -177.3(19) . . . . ?
C6AA C4AA C3CA C4CA -2(3) . . . . ?
C8AA C9BA C7AA C9AA -0(4) . . . . ?
C21 O2 C22 C23 -6(3) . . . . ?
C21 O2 C22 C3BA -176.5(18) . . . . ?
C21 C26 C2BA C6CA -3(3) . . . . ?
C21 C26 C2BA N8CA -177(2) . . . . ?
C21 C26 C8CA C2CA 178.1(16) . . . . ?
C21 C26 C8CA C23 -4(3) . . . . ?
C22 O2 C21 C3DA -179.9(17) . . . . ?
C22 O2 C21 C26 1(3) . . . . ?
C22 C23 C24 C25 -174.6(16) . . . . ?
C22 C23 C24 C30 -2(3) . . . . ?
C22 C23 C8CA C2CA 177.1(15) . . . . ?
C22 C23 C8CA C26 -1(2) . . . . ?
C23 C22 C3BA C9CA 8(3) . . . . ?
C23 C24 C25 C10 -121.2(19) . . . . ?
C23 C24 C25 C11 117(2) . . . . ?
C23 C24 C25 C31 -8(3) . . . . ?
C23 C24 C30 C9CA 4(3) . . . . ?
C24 C23 C8CA C2CA -3(3) . . . . ?
C24 C23 C8CA C26 178.9(17) . . . . ?
C24 C25 C31 C1DA -174.9(18) . . . . ?
C24 C25 C31 C2CA 8(3) . . . . ?
C25 C24 C30 C9CA 176.3(18) . . . . ?
C2BA N8CA C2DA C2CA 3(3) . . . . ?
C2BA N8CA C2DA C33 178(2) . . . . ?
C2BA C26 C8CA C2CA 1(2) . . . . ?
C2BA C26 C8CA C23 179.4(16) . . . . ?
C8CA C2CA C31 C1DA 176.9(16) . . . . ?
C8CA C2CA C31 C25 -6(3) . . . . ?
C8CA C23 C24 C25 6(3) . . . . ?
C8CA C23 C24 C30 178.1(17) . . . . ?
C8CA C26 C2BA C6CA 173.6(18) . . . . ?
C8CA C26 C2BA N8CA 0(3) . . . . ?
C3BA C9CA C30 C24 -0(3) . . . . ?
C3BA C22 C23 C24 -4(3) . . . . ?
C3BA C22 C23 C8CA 175.4(19) . . . . ?
C30 C9CA C3BA C22 -5(3) . . . . ?
C30 C24 C25 C10 67(2) . . . . ?
C30 C24 C25 C11 -55(2) . . . . ?
C30 C24 C25 C31 -179.9(17) . . . . ?
C31 C1DA C32 C33 -1(4) . . . . ?
C31 C2CA C8CA C23 3(2) . . . . ?
C31 C2CA C8CA C26 -178.7(15) . . . . ?
C32 C1DA C31 C2CA 1(3) . . . . ?
C32 C1DA C31 C25 -176(2) . . . . ?
C33 C2DA C2CA C8CA -176.5(17) . . . . ?
C33 C2DA C2CA C31 2(3) . . . . ?
N34 C35 C36 C37 -179.7(17) . . . . ?
N34 C35 C36 C45 -3(3) . . . . ?
N34 C35 C44 C43 -179(2) . . . . ?
N34 C42 C46 C41 177.9(17) . . . . ?
N34 C42 C46 C45 -3(3) . . . . ?
C35 N34 C42 C4 -179.9(19) . . . . ?
C35 N34 C42 C46 9(3) . . . . ?
C35 C36 C37 C14 1(3) . . . . ?
C35 C36 C37 C38 179.0(16) . . . . ?
C35 C36 C45 C39 176.0(16) . . . . ?
C35 C36 C45 C46 9(2) . . . . ?
C36 C35 C44 C43 -0(3) . . . . ?
C36 C37 C38 C19 -119.4(16) . . . . ?
C36 C37 C38 C20 126.8(16) . . . . ?
C36 C37 C38 C3 1(2) . . . . ?
C36 C45 C46 C41 172.8(17) . . . . ?
C36 C45 C46 C42 -7(3) . . . . ?
C37 C14 C43 C44 6(4) . . . . ?
C37 C36 C45 C39 -7(3) . . . . ?
C37 C36 C45 C46 -174.4(17) . . . . ?
C38 C3 C39 C40 -178.8(16) . . . . ?
C38 C3 C39 C45 -4(2) . . . . ?
C39 C3 C38 C19 118.8(16) . . . . ?
C39 C3 C38 C20 -121.2(16) . . . . ?
C39 C3 C38 C37 -0(2) . . . . ?
C39 C45 C46 C41 5(2) . . . . ?
C39 C45 C46 C42 -174.1(17) . . . . ?
C40 O11 C41 C4BA -179.6(17) . . . . ?
C40 O11 C41 C46 -1(2) . . . . ?
C40 C39 C45 C36 -177.4(16) . . . . ?
C40 C39 C45 C46 -10(2) . . . . ?
C41 O11 C40 C15 -178.4(18) . . . . ?
C41 O11 C40 C39 -3(2) . . . . ?
C41 C4BA C13 C4 0(3) . . . . ?
C42 N34 C35 C36 -6(3) . . . . ?
C42 N34 C35 C44 173(2) . . . . ?
C43 C14 C37 C36 -5(3) . . . . ?
C43 C14 C37 C38 177.5(19) . . . . ?
C44 C35 C36 C37 1(3) . . . . ?
C44 C35 C36 C45 177.9(17) . . . . ?
C45 C36 C37 C14 -175.2(18) . . . . ?
C45 C36 C37 C38 3(3) . . . . ?
C45 C39 C40 O11 9(2) . . . . ?
C45 C39 C40 C15 -176.0(18) . . . . ?
C47 C7CA C6 C7 -2(3) . . . . ?
C47 C7CA C6 N50 178(2) . . . . ?
C48 C5 C7 C6 -4(3) . . . . ?
C48 C5 C7 C57 178.0(16) . . . . ?
C48 C5 C52 C51 3(3) . . . . ?
C48 C5 C52 C53 -176.8(19) . . . . ?
C48 C8 C49 C27 120.1(17) . . . . ?
C48 C8 C49 C29 -122.9(17) . . . . ?
C48 C8 C49 C51 -4(2) . . . . ?
C49 C8 C48 C5 4(3) . . . . ?
C49 C8 C48 C60 -176.5(16) . . . . ?
C49 C51 C52 C5 -4(3) . . . . ?
C49 C51 C52 C53 176.5(16) . . . . ?
C49 C51 C56 C55 -179.4(18) . . . . ?
N50 C6 C7 C5 2(3) . . . . ?
N50 C6 C7 C57 -179.9(19) . . . . ?
C51 C52 C53 O16 178.4(16) . . . . ?
C51 C52 C53 C54 2(3) . . . . ?
C52 C5 C7 C6 -178.0(16) . . . . ?
C52 C5 C7 C57 4(3) . . . . ?
C52 C5 C48 C8 -3(3) . . . . ?
C52 C5 C48 C60 177.0(17) . . . . ?
C52 C51 C56 C55 0(3) . . . . ?
C52 C53 C54 C55 2(3) . . . . ?
C53 O16 C57 C7 -3(3) . . . . ?
C53 O16 C57 C58 178.7(18) . . . . ?
C53 C54 C55 C56 -6(4) . . . . ?
C54 C55 C56 C51 5(4) . . . . ?
C56 C51 C52 C5 176.8(18) . . . . ?
C56 C51 C52 C53 -3(3) . . . . ?
C57 O16 C53 C52 4(3) . . . . ?
C57 O16 C53 C54 -178.7(17) . . . . ?
C5DA N34 C35 C36 -174.6(19) . . . . ?
C5DA N34 C35 C44 4(3) . . . . ?
C5DA N34 C42 C4 -11(3) . . . . ?
C5DA N34 C42 C46 177.5(19) . . . . ?

_iucr_refine_instructions_details 
;
TITL mo_D8V1061m_0ma in P-1
CELL 0.71073 14.1623 15.2637 20.0392 87.939 85.555 62.36
ZERR 2 0.0034 0.0036 0.0046 0.005 0.008 0
LATT 1
SFAC C N O F P H
UNIT 120 16 36 70 12 1
 
L.S. 50
PLAN  -20 0 0
TEMP -150.75
HTAB
BOND $H
CONF
MORE -1
fmap 2
ACTA 52
SHEL 100 0.9
REM <olex2.extras>
REM <HklSrc "%./mo_D8V1061m_0ma.hkl">
REM </olex2.extras>
 
WGHT    0.150800   10.000000
EXTI    0.006459
FVAR       0.06102
P1    5    0.412339    0.614200    0.316221    11.00000    0.03353    0.04912 =
         0.03283    0.00164    0.00122   -0.02697
O2    3    0.409734    0.488691    0.064865    11.00000    0.04457
P3    5    0.469863    1.125174    0.184797    11.00000    0.04028    0.03921 =
         0.03188    0.00304    0.00237   -0.02027
P4    5   -0.091040    0.622736    0.316046    11.00000    0.03397    0.04173 =
         0.03374    0.00678   -0.00012   -0.02141
C5    1   -0.018800    0.617456    0.100231    11.00000    0.02625
P6    5   -0.032508    0.114296    0.183277    11.00000    0.02778    0.04002 =
         0.03334    0.00462    0.00002   -0.02381
C1CA  1   -0.196569    0.956793    0.287156    11.00000    0.08488
AFIX 137
H1CA  6   -0.133603    0.901439    0.265775    11.00000   -1.50000
H1CB  6   -0.238174    1.002842    0.252752    11.00000   -1.50000
H1CC  6   -0.240790    0.931648    0.312681    11.00000   -1.50000
AFIX   0
C0CA  1   -0.215114    1.413165    0.371812    11.00000    0.07927
AFIX 137
H0CA  6   -0.285990    1.454954    0.355675    11.00000   -1.50000
H0CB  6   -0.164848    1.378268    0.333925    11.00000   -1.50000
H0CC  6   -0.190468    1.454528    0.393672    11.00000   -1.50000
AFIX   0
C7BA  1   -0.297988    1.386453    0.480795    11.00000    0.06958
AFIX 137
H7BA  6   -0.273483    1.427418    0.503286    11.00000   -1.50000
H7BB  6   -0.303049    1.338246    0.512580    11.00000   -1.50000
H7BC  6   -0.368368    1.428644    0.464124    11.00000   -1.50000
AFIX   0
 
F4    4    0.376394    0.680327    0.249130    11.00000    0.08238    0.10095 =
         0.02501    0.02715   -0.01085   -0.05662
F5    4    0.369078    0.712914    0.358081    11.00000    0.05322    0.03445 =
         0.05215    0.00153    0.00284   -0.02917
F6    4    0.302762    0.614645    0.326861    11.00000    0.04106    0.06827 =
         0.06322   -0.00449    0.01138   -0.03726
F7    4    0.524891    0.613407    0.301867    11.00000    0.04536    0.05970 =
         0.06356    0.00053    0.01328   -0.02645
F8    4    0.452222    0.552400    0.380146    11.00000    0.06793    0.03561 =
         0.06275    0.01135   -0.00638   -0.00081
F9    4    0.460041    0.514038    0.273937    11.00000    0.07691    0.07726 =
         0.08714   -0.04200    0.04187   -0.05156
C10   1    0.282011    0.909383    0.115676    11.00000    0.06731
AFIX 137
H10A  6    0.297514    0.964937    0.120817    11.00000   -1.50000
H10B  6    0.279926    0.879556    0.159539    11.00000   -1.50000
H10C  6    0.212695    0.933239    0.096516    11.00000   -1.50000
AFIX   0
C11   1    0.393705    0.876327    0.006945    11.00000    0.06349
AFIX 137
H11A  6    0.329137    0.909532   -0.017766    11.00000   -1.50000
H11B  6    0.450612    0.824776   -0.021225    11.00000   -1.50000
H11C  6    0.416733    0.924713    0.019146    11.00000   -1.50000
AFIX   0
C12   1    0.762415    0.505506    0.206684    11.00000    0.08057
AFIX 137
H12A  6    0.822134    0.489668    0.173102    11.00000   -1.50000
H12B  6    0.773958    0.445874    0.232317    11.00000   -1.50000
H12C  6    0.757888    0.556448    0.237036    11.00000   -1.50000
AFIX   0
 
F13   4    0.578576    1.131523    0.175075    11.00000    0.04288    0.05338 =
         0.05938    0.02258   -0.01394   -0.03242
F14   4    0.439356    1.194073    0.248391    11.00000    0.09350    0.07685 =
         0.04740   -0.00939    0.00907   -0.05358
F15   4    0.413159    1.222602    0.140339    11.00000    0.04025    0.02846 =
         0.05375    0.00887   -0.00354   -0.00330
F16   4    0.526435    1.028369    0.228164    11.00000    0.09357    0.05539 =
         0.06892    0.03438    0.01472   -0.02792
F17   4    0.502822    1.055905    0.120980    11.00000    0.09540    0.04560 =
         0.04395   -0.01005    0.01847   -0.04500
F18   4    0.366543    1.118430    0.193530    11.00000    0.06609    0.08338 =
         0.08837   -0.00355    0.00894   -0.06179
C19   1    0.228101    1.372639    0.492894    11.00000    0.04186
AFIX 137
H19A  6    0.259605    1.403132    0.520052    11.00000   -1.50000
H19B  6    0.218948    1.321335    0.519126    11.00000   -1.50000
H19C  6    0.158412    1.423201    0.479562    11.00000   -1.50000
AFIX   0
C20   1    0.304810    1.408911    0.385094    11.00000    0.04923
AFIX 137
H20A  6    0.233961    1.466524    0.389043    11.00000   -1.50000
H20B  6    0.323019    1.387339    0.338294    11.00000   -1.50000
H20C  6    0.357937    1.426733    0.400034    11.00000   -1.50000
AFIX   0
 
F21   4   -0.055878    0.557461    0.381972    11.00000    0.06923    0.05511 =
         0.02691    0.01301    0.00958   -0.01528
F22   4    0.020816    0.616093    0.305974    11.00000    0.03255    0.09539 =
         0.08089    0.01230    0.00481   -0.03824
F23   4   -0.125601    0.688857    0.250174    11.00000    0.05135    0.10885 =
         0.03524    0.02929   -0.00228   -0.03364
F24   4   -0.131853    0.720153    0.359356    11.00000    0.05185    0.04563 =
         0.07014   -0.00022   -0.00698   -0.03060
F25   4   -0.206473    0.628291    0.328867    11.00000    0.04453    0.06303 =
         0.08353   -0.01211    0.00110   -0.04305
F26   4   -0.049565    0.524986    0.273687    11.00000    0.09741    0.06474 =
         0.05406   -0.02335    0.00941   -0.03372
C27   1   -0.207536    0.914484    0.124847    11.00000    0.05947
AFIX 137
H27A  6   -0.182888    0.962116    0.136070    11.00000   -1.50000
H27B  6   -0.221995    0.884865    0.166034    11.00000   -1.50000
H27C  6   -0.273068    0.948463    0.101122    11.00000   -1.50000
AFIX   0
C28   1    0.249220    0.465575    0.215132    11.00000    0.06882
AFIX 137
H28A  6    0.222381    0.449342    0.257851    11.00000   -1.50000
H28B  6    0.279576    0.510040    0.223133    11.00000   -1.50000
H28C  6    0.304583    0.404744    0.193821    11.00000   -1.50000
AFIX   0
C29   1   -0.092284    0.882631    0.017511    11.00000    0.06268
AFIX 137
H29A  6   -0.158881    0.930210   -0.001384    11.00000   -1.50000
H29B  6   -0.047586    0.833202   -0.016460    11.00000   -1.50000
H29C  6   -0.053939    0.917430    0.031707    11.00000   -1.50000
AFIX   0
 
F30   4   -0.055898    0.175269    0.251726    11.00000    0.08086    0.07267 =
         0.02225   -0.01253    0.01559   -0.04917
F31   4   -0.010078    0.055108    0.115921    11.00000    0.06128    0.05585 =
         0.04452   -0.00408    0.00292   -0.02634
F32   4   -0.146218    0.116642    0.196560    11.00000    0.03342    0.09312 =
         0.05524    0.01802   -0.00459   -0.04602
F33   4    0.080867    0.111556    0.170908    11.00000    0.01806    0.05026 =
         0.08555    0.00644   -0.00933   -0.02198
F34   4   -0.086266    0.214831    0.143517    11.00000    0.04498    0.03955 =
         0.07818    0.01469   -0.01411   -0.02677
F35   4    0.021054    0.012720    0.226030    11.00000    0.09277    0.06173 =
         0.06537    0.03883   -0.03265   -0.05577
C1    1   -0.356912    1.315849    0.355974    11.00000    0.05886
AFIX  43
H1    6   -0.399607    1.385631    0.356494    11.00000   -1.20000
AFIX   0
O0AA  3    0.106504    1.019271    0.449965    11.00000    0.07358
 
C4DA  1    0.633665    0.329417    0.152427    11.00000    0.05811
AFIX  43
H4DA  6    0.673675    0.261004    0.162092    11.00000   -1.20000
AFIX   0
C3DA  1    0.546421    0.351796    0.118896    11.00000    0.04504
AFIX  43
H3DA  6    0.521897    0.305541    0.109422    11.00000   -1.20000
AFIX   0
C6CA  1    0.672076    0.381888    0.173311    11.00000    0.07415
AFIX  43
H6CA  6    0.729805    0.354365    0.201608    11.00000   -1.20000
AFIX   0
N8CA  2    0.659525    0.543322    0.172141    11.00000    0.05461
C9CA  1    0.213834    0.709355   -0.005297    11.00000    0.05104
AFIX  43
H9CA  6    0.154091    0.727473   -0.031202    11.00000   -1.20000
AFIX   0
C1DA  1    0.506955    0.843957    0.134765    11.00000    0.05441
AFIX  43
H1DA  6    0.472331    0.913481    0.127931    11.00000   -1.20000
AFIX   0
 
C9    1    0.472198    1.280969    0.489537    11.00000    0.04496
AFIX  43
H9    6    0.441953    1.347299    0.504868    11.00000   -1.20000
AFIX   0
C0BA  1    0.569148    1.217364    0.505665    11.00000    0.06288
AFIX  43
H0BA  6    0.609499    1.240828    0.528309    11.00000   -1.20000
AFIX   0
O11   3    0.604498    0.989409    0.437127    11.00000    0.04409
C4BA  1    0.606719    0.853259    0.383925    11.00000    0.04954
AFIX  43
H4BA  6    0.677391    0.811138    0.395962    11.00000   -1.20000
AFIX   0
C13   1    0.551901    0.818321    0.349469    11.00000    0.05227
AFIX  43
H13   6    0.586301    0.750161    0.337959    11.00000   -1.20000
AFIX   0
C14   1    0.147390    1.338409    0.366303    11.00000    0.05821
AFIX  43
H14   6    0.109687    1.406631    0.377541    11.00000   -1.20000
AFIX   0
C15   1    0.613719    1.118421    0.490841    11.00000    0.06145
AFIX  43
H15   6    0.682148    1.073191    0.504882    11.00000   -1.20000
AFIX   0
 
O16   3   -0.117386    0.509438    0.054317    11.00000    0.04928
C17   1    0.034338    0.818385    0.144530    11.00000    0.05346
AFIX  43
H17   6    0.004944    0.888366    0.142785    11.00000   -1.20000
AFIX   0
C18   1    0.124298    0.767152    0.177167    11.00000    0.05091
AFIX  43
H18   6    0.158544    0.801445    0.194370    11.00000   -1.20000
AFIX   0
 
C2DA  1    0.610547    0.645385    0.156773    11.00000    0.04108
C2CA  1    0.520785    0.682319    0.123121    11.00000    0.03021
C3    1    0.411344    1.252505    0.449458    11.00000    0.03077
C4    1    0.453374    0.873745    0.331020    11.00000    0.06166
AFIX  43
H4    6    0.418453    0.843605    0.309404    11.00000   -1.20000
AFIX   0
 
C7CA  1    0.156890    0.358505    0.160176    11.00000    0.07593
AFIX  43
H7CA  6    0.220369    0.320976    0.182496    11.00000   -1.20000
AFIX   0
C6    1    0.115264    0.464496    0.149272    11.00000    0.04064
C7    1    0.021466    0.512768    0.113204    11.00000    0.04753
C8    1   -0.018166    0.774231    0.113078    11.00000    0.03531
 
C9BA  1    0.038009    1.263965    0.503811    11.00000    0.08505
AFIX  43
H9BA  6    0.066870    1.299243    0.525907    11.00000   -1.20000
AFIX   0
C7AA  1    0.095679    1.174695    0.493604    11.00000    0.07982
AFIX  43
H7AA  6    0.166761    1.141768    0.507127    11.00000   -1.20000
AFIX   0
C9AA  1    0.048906    1.122156    0.459585    11.00000    0.05685
C8BA  1   -0.055255    1.171656    0.433857    11.00000    0.04465
C5BA  1   -0.093782    1.119148    0.399336    11.00000    0.02692
C6BA  1   -0.030238    1.018360    0.393508    11.00000    0.05034
C0DA  1   -0.071019    0.964535    0.356157    11.00000    0.05372
N1CA  2   -0.162022    1.008850    0.332885    11.00000    0.05844
C5AA  1   -0.221726    1.334125    0.424493    11.00000    0.04074
C0AA  1   -0.115673    1.274608    0.446395    11.00000    0.04139
C1BA  1    0.070595    0.969633    0.413072    11.00000    0.07026
C1AA  1    0.138796    0.865884    0.406380    11.00000    0.08503
AFIX  43
H1AA  6    0.207596    0.832719    0.423342    11.00000   -1.20000
AFIX   0
C2AA  1    0.095574    0.820980    0.373920    11.00000    0.09314
AFIX  43
H2AA  6    0.137463    0.751324    0.369856    11.00000   -1.20000
AFIX   0
C3AA  1    0.004009    0.857857    0.346588    11.00000    0.06355
AFIX  43
H3AA  6   -0.014133    0.817203    0.321122    11.00000   -1.20000
AFIX   0
C4AA  1   -0.230867    1.111983    0.341400    11.00000    0.06129
C3CA  1   -0.194317    1.167077    0.377656    11.00000    0.02896
C4CA  1   -0.260604    1.272566    0.386519    11.00000    0.04905
C5CA  1   -0.391193    1.253984    0.323625    11.00000    0.07266
AFIX  43
H5CA  6   -0.460333    1.283420    0.307048    11.00000   -1.20000
AFIX   0
C6AA  1   -0.332584    1.161483    0.316361    11.00000    0.06536
AFIX  43
H6AA  6   -0.358383    1.124543    0.293228    11.00000   -1.20000
AFIX   0
C8AA  1   -0.066036    1.315952    0.485113    11.00000    0.06774
AFIX  43
H8AA  6   -0.106496    1.382942    0.498913    11.00000   -1.20000
AFIX   0
 
C21   1    0.493846    0.456014    0.098775    11.00000    0.05039
C22   1    0.355862    0.586006    0.044009    11.00000    0.03755
C23   1    0.387215    0.657780    0.065374    11.00000    0.02849
C24   1    0.329128    0.758042    0.050343    11.00000    0.04834
C25   1    0.370471    0.830914    0.068448    11.00000    0.03929
C26   1    0.533374    0.519406    0.116714    11.00000    0.03279
C2BA  1    0.627050    0.485432    0.153624    11.00000    0.05324
C8CA  1    0.475918    0.620193    0.100630    11.00000    0.02089
C3BA  1    0.267818    0.608770    0.012874    11.00000    0.06230
AFIX  43
H3BA  6    0.243744    0.562045    0.003798    11.00000   -1.20000
AFIX   0
C30   1    0.237093    0.787151    0.010063    11.00000    0.05876
AFIX  43
H30   6    0.196021    0.853168   -0.004687    11.00000   -1.20000
AFIX   0
C31   1    0.464055    0.786469    0.109304    11.00000    0.03703
C32   1    0.590006    0.805538    0.166343    11.00000    0.06885
AFIX  43
H32   6    0.614733    0.848974    0.181616    11.00000   -1.20000
AFIX   0
C33   1    0.647123    0.709565    0.180618    11.00000    0.05076
AFIX  43
H33   6    0.708843    0.685828    0.205403    11.00000   -1.20000
AFIX   0
 
N34   2    0.297781    1.034937    0.326232    11.00000    0.04206
C35   1    0.248888    1.132950    0.338291    11.00000    0.04143
C36   1    0.298546    1.180467    0.375692    11.00000    0.03361
C37   1    0.249160    1.280941    0.388799    11.00000    0.02617
C38   1    0.304054    1.324907    0.428623    11.00000    0.03197
C39   1    0.455021    1.151583    0.432571    11.00000    0.02495
C40   1    0.555645    1.086640    0.454720    11.00000    0.02697
C41   1    0.555901    0.951362    0.400467    11.00000    0.03670
C42   1    0.400232    0.975258    0.342760    11.00000    0.04404
C43   1    0.100480    1.297717    0.327918    11.00000    0.06524
AFIX  43
H43   6    0.034171    1.339728    0.309787    11.00000   -1.20000
AFIX   0
C44   1    0.146961    1.199504    0.315665    11.00000    0.06370
AFIX  43
H44   6    0.110394    1.173977    0.291117    11.00000   -1.20000
AFIX   0
C45   1    0.394642    1.116247    0.399386    11.00000    0.03174
C46   1    0.448129    1.016305    0.381082    11.00000    0.03978
 
C47   1    0.100721    0.316544    0.136979    11.00000    0.06897
AFIX  43
H47   6    0.124324    0.248700    0.147489    11.00000   -1.20000
AFIX   0
C48   1    0.027818    0.666357    0.124670    11.00000    0.02755
C49   1   -0.118252    0.830609    0.078568    11.00000    0.03448
N50   2    0.162474    0.513599    0.171803    11.00000    0.04643
C51   1   -0.163458    0.767280    0.052754    11.00000    0.03035
C52   1   -0.114070    0.664993    0.066230    11.00000    0.04517
C53   1   -0.164224    0.614012    0.043986    11.00000    0.04829
C54   1   -0.254406    0.651841    0.008876    11.00000    0.05459
AFIX  43
H54   6   -0.286537    0.612944   -0.003718    11.00000   -1.20000
AFIX   0
C55   1   -0.292634    0.746213   -0.005881    11.00000    0.07557
AFIX  43
H55   6   -0.351014    0.774122   -0.033663    11.00000   -1.20000
AFIX   0
C56   1   -0.251417    0.813139    0.017642    11.00000    0.06631
AFIX  43
H56   6   -0.284302    0.882128    0.008661    11.00000   -1.20000
AFIX   0
C57   1   -0.033486    0.465626    0.087747    11.00000    0.04248
C58   1    0.007943    0.363698    0.097624    11.00000    0.06378
AFIX  43
H58   6   -0.023020    0.327106    0.079510    11.00000   -1.20000
AFIX   0
C59   1    0.166591    0.668030    0.185843    11.00000    0.06602
AFIX  43
H59   6    0.229338    0.634066    0.209459    11.00000   -1.20000
AFIX   0
C60   1    0.119797    0.616069    0.160890    11.00000    0.03459
 
C5DA  1    0.247090    0.992659    0.282541    11.00000    0.08180
AFIX 137
H5DA  6    0.223083    0.951067    0.309641    11.00000   -1.50000
H5DB  6    0.299463    0.952699    0.246950    11.00000   -1.50000
H5DC  6    0.185725    1.046690    0.262591    11.00000   -1.50000
HKLF 4
 
REM  mo_D8V1061m_0ma in P-1
REM R1 =  0.2362 for   6585 Fo > 4sig(Fo)  and  0.2891 for all  10648 data
REM    666 parameters refined using      0 restraints
 
END  
     
WGHT      0.1632    180.4722 
REM Highest difference peak  1.205,  deepest hole -0.912,  1-sigma level  0.197
Q1    1   0.1206  1.1186  0.4870  11.00000  0.05    1.20
Q2    1   0.0983  0.9856  0.4334  11.00000  0.05    1.13
Q3    1   0.0431  0.9580  0.3934  11.00000  0.05    1.02
Q4    1   0.5947  0.8242  0.3660  11.00000  0.05    1.01
Q5    1   0.6810  0.6505  0.1808  11.00000  0.05    1.01
Q6    1  -0.2227  1.0447  0.3254  11.00000  0.05    0.94
Q7    1  -0.3943  1.3081  0.3309  11.00000  0.05    0.92
Q8    1  -0.0605  1.0179  0.3719  11.00000  0.05    0.92
Q9    1   0.0581  0.3313  0.1159  11.00000  0.05    0.90
Q10   1  -0.0634  0.8789  0.3261  11.00000  0.05    0.89
Q11   1   0.6012  0.4639  0.1380  11.00000  0.05    0.89
Q12   1   0.5065  0.8466  0.3388  11.00000  0.05    0.88
Q13   1   0.1133  0.8434  0.3835  11.00000  0.05    0.86
Q14   1   0.3196  0.6388  0.0454  11.00000  0.05    0.83
Q15   1  -0.2855  1.0110  0.2947  11.00000  0.05    0.83
Q16   1   0.0824  1.0748  0.4520  11.00000  0.05    0.82
Q17   1   0.2645  0.1332  0.1692  11.00000  0.05    0.81
Q18   1   0.3501  0.5325  0.0478  11.00000  0.05    0.81
Q19   1   0.3257  0.8992  0.1403  11.00000  0.05    0.80
Q20   1   0.0811  0.8176  0.3486  11.00000  0.05    0.79

  REM The information below was added by Olex2.
  REM
  REM R1 = 0.2362 for 6585 Fo > 4sig(Fo) and 0.2891 for all 33184 data
  REM n/a parameters refined using n/a restraints
  REM Highest difference peak 1.20, deepest hole -0.91
  REM Mean Shift 0, Max Shift 0.001.
  
  REM +++ Tabular Listing of Refinement Information +++
  REM R1_all = 0.2891
  REM R1_gt = 0.2362
  REM wR_ref = GooF
  REM GOOF = Restrained
  REM Shift_max = 0.001
  REM Shift_mean = 0
  REM Reflections_all = 33184
  REM Reflections_gt = 6585
  REM Parameters = n/a
  REM Hole = -0.91
  REM Peak = 1.20
  REM Flack = n/a
  
  
;
_olex2_exptl_crystal_mounting_method 'Kapton loop'
_olex2_submission_original_sample_id D8V1061
_olex2_submission_special_instructions 'No special instructions were received'


# start Validation Reply Form
_vrf_RFACG01_mo_d8v1061m_0ma     
;
PROBLEM: The value of the R factor is > 0.20
RESPONSE: Many crystals from different crystallization trials have been tested, yet 
the data quality is low, but sufficient to confirm the 
 the molecular structure and give the overall molecular geometry. The low
data quality is reflected in the high R-factors.  

;

_vrf_DIFMX01_mo_d8v1061m_0ma     
;
PROBLEM: The maximum difference density is > 0.1*ZMAX*0.75
RESPONSE: The residual density can be lowered by refining 
the C, N and O atoms anisotropically. However, given the poor 
resolution and low quality of the measurements, such an approach
will in our opinion be an over-parameterization. 
;

_vrf_GOODF01_mo_d8v1061m_0ma     
;
PROBLEM: The least squares goodness of fit parameter lies
RESPONSE: The standard uncertainties of the high-angle reflections
are underestimated, and this causes a larger goodness of fit. Probably
the fairly bad model agreement also contributes to the large goodness of fit. 
A change of the weighting scheme to allow a goodness of fit close to unity
would mask this problem, but probably not lead to a more realistic model
or more realistic variances.
;

_vrf_PLAT113_mo_d8v1061m_0ma     
;
PROBLEM: ADDSYM Suggests Possible Pseudo/New  Space Group      P21/n Check 
RESPONSE: The crystals show pseudo-symmetry, and can be approximated 
as belonging to the monoclinic spacegroup P21/n (Zprime =1, V=1913 A^3). 
However, as revealed by additional peaks in the residual electron 
density maps, and by 
analysis of synthetic precession images, the structure is better described 
as a structure 
with four molecules and four PF6 units in the asymmetric unit in the space
 group P-1 (V=3828 A^3). 
The PF6 units fits perfectly to the symmetry of the smaller cell, whereas 
the triangulenium units 
show deviations in the positions. 
To keep the data to parameter ratio reasonable, the triangulenium units
 were refined using isotropic displacement parameters. 

;
####################################################################### 
# 
# This file contains crystal structure data downloaded from the 
# Cambridge Structural Database (CSD) hosted by the Cambridge 
# Crystallographic Data Centre (CCDC).
# 
# Full information about CCDC data access policies and citation 
# guidelines are available at http://www.ccdc.cam.ac.uk/access/V1 
# 
# Audit and citation data items may have been added by the CCDC. 
# Please retain this information to preserve the provenance of 
# this file and to allow appropriate attribution of the data. 
# 
#######################################################################

data_mo_d8v1104_0ma
_database_code_depnum_ccdc_archive 'CCDC 1557678'
_audit_update_record             
;
2017-06-21 deposited with the CCDC.
2018-02-16 downloaded from the CCDC.
;
# start Validation Reply Form
_vrf_PLAT222_mo_d8v1104_0ma      
;
PROBLEM: Non-Solvent Resd 1   H Uiso(max)/Uiso(min) Range        4.6 Ratio
RESPONSE: The data quality was sufficiently good to allow the refinement of H atom positions and Uiso, however in a few cases this gives rise to somewhat large Uiso values and bond angles.
;
_vrf_PLAT391_mo_d8v1104_0ma      
;
PROBLEM: Deviating Methyl C24     H-C-H Bond Angle ......        118 Degree
RESPONSE: The data quality was sufficiently good to allow the refinement of H atom positions and Uiso, however in a few cases this gives rise to somewhat large Uiso values and bond angles.
;
# Added during the CSD deposition process: Wednesday 21 June 2017 06:30 PM
# end Validation Reply Form

_audit_creation_date             2016-05-03
_audit_creation_method           
;
Olex2 1.2
(compiled 2016.02.16 svn.r3265 for OlexSys, GUI svn.r5155)
;
_chemical_name_common            ?
_chemical_name_systematic        
'4,8,12,12-tetramethyl-8,12-dihydrobenzo[8,1]isoquinolino[3,4,5,6-klmn]acridinium hexafluorophosphate'
_chemical_formula_moiety         'C24 H21 N2, F6 P'
_chemical_formula_sum            'C24 H21 F6 N2 P'
_chemical_formula_weight         482.40
_chemical_melting_point          ?
loop_
_atom_type_symbol
_atom_type_description
_atom_type_scat_dispersion_real
_atom_type_scat_dispersion_imag
_atom_type_scat_source
C C 0.0033 0.0016 'International Tables Vol C Tables 4.2.6.8 and 6.1.1.4'
H H 0.0000 0.0000 'International Tables Vol C Tables 4.2.6.8 and 6.1.1.4'
F F 0.0171 0.0103 'International Tables Vol C Tables 4.2.6.8 and 6.1.1.4'
N N 0.0061 0.0033 'International Tables Vol C Tables 4.2.6.8 and 6.1.1.4'
P P 0.1023 0.0942 'International Tables Vol C Tables 4.2.6.8 and 6.1.1.4'

_space_group_crystal_system      orthorhombic
_space_group_IT_number           56
_space_group_name_H-M_alt        'P c c n'
_space_group_name_Hall           '-P 2ab 2ac'
loop_
_space_group_symop_id
_space_group_symop_operation_xyz
1 'x, y, z'
2 '-x+1/2, -y+1/2, z'
3 'x+1/2, -y, -z+1/2'
4 '-x, y+1/2, -z+1/2'
5 '-x, -y, -z'
6 'x-1/2, y-1/2, -z'
7 '-x-1/2, y, z-1/2'
8 'x, -y-1/2, z-1/2'

_cell_length_a                   14.5591(8)
_cell_length_b                   21.6499(15)
_cell_length_c                   13.0273(9)
_cell_angle_alpha                90.00
_cell_angle_beta                 90.00
_cell_angle_gamma                90.00
_cell_volume                     4106.2(5)
_cell_formula_units_Z            8
_cell_measurement_reflns_used    3699
_cell_measurement_temperature    123
_cell_measurement_theta_max      26.02
_cell_measurement_theta_min      2.30
_exptl_absorpt_coefficient_mu    0.204
_exptl_absorpt_correction_T_max  0.75
_exptl_absorpt_correction_T_min  0.70
_exptl_absorpt_correction_type   multi-scan
_exptl_absorpt_process_details   
;
SADABS-2014/3 (Bruker,2014) was used for absorption correction.
wR2(int) was 0.0841 before and 0.0624 after correction.
The Ratio of minimum to maximum transmission is 0.93.
;
_exptl_crystal_colour            'clear violet'
_exptl_crystal_colour_lustre     clear
_exptl_crystal_colour_primary    violet
_exptl_crystal_density_diffrn    1.561
_exptl_crystal_density_meas      ?
_exptl_crystal_density_method    'not measured'
_exptl_crystal_description       needle
_exptl_crystal_F_000             1984
_exptl_crystal_preparation       ?
_exptl_crystal_recrystallization_method 'from ethanol/CH3CN'
_exptl_crystal_size_max          0.1
_exptl_crystal_size_mid          0.05
_exptl_crystal_size_min          0.03
_exptl_special_details           
;
 ? 
;
_diffrn_reflns_av_R_equivalents  0.1122
_diffrn_reflns_av_unetI/netI     0.0529
_diffrn_reflns_limit_h_max       17
_diffrn_reflns_limit_h_min       -17
_diffrn_reflns_limit_k_max       26
_diffrn_reflns_limit_k_min       -25
_diffrn_reflns_limit_l_max       15
_diffrn_reflns_limit_l_min       -15
_diffrn_reflns_number            29608
_diffrn_reflns_theta_full        25.68
_diffrn_reflns_theta_max         25.68
_diffrn_reflns_theta_min         2.30
_diffrn_ambient_temperature      123
_diffrn_detector                 'Bruker Photon 100 area detector'
_diffrn_detector_area_resol_mean 7.9
_diffrn_detector_type            'CMOS area detector'
_diffrn_measured_fraction_theta_full 0.999
_diffrn_measured_fraction_theta_max 0.999
_diffrn_measurement_device       'four-circle kappa-geometry diffractometer'
_diffrn_measurement_device_type  'Bruker D8 Venture'
_diffrn_measurement_method       '\w and \f scans'
_diffrn_radiation_monochromator  'mirror optics'
_diffrn_radiation_probe          x-ray
_diffrn_radiation_type           MoK\a
_diffrn_radiation_wavelength     0.71073
_diffrn_source                   'microfocus sealed X-ray tube'
_diffrn_source_type              'Incoatec I\ms'
_diffrn_special_details          ?
_diffrn_standards_decay_%        ?
_diffrn_standards_interval_count ?
_diffrn_standards_interval_time  ?
_diffrn_standards_number         0
_reflns_number_gt                2560
_reflns_number_total             3894
_reflns_threshold_expression     >2sigma(I)
_computing_cell_refinement       'SAINT v8.34A (Bruker, 2013)'
_computing_data_collection       ?
_computing_data_reduction        'SAINT v8.34A (Bruker, 2013)'
_computing_molecular_graphics    'Olex2 (Dolomanov et al., 2009)'
_computing_publication_material  'Olex2 (Dolomanov et al., 2009)'
_computing_structure_refinement  'ShelXL (Sheldrick, 2015)'
_computing_structure_solution    'olex2.solve (Bourhis et al., 2015)'
_refine_diff_density_max         0.295
_refine_diff_density_min         -0.246
_refine_diff_density_rms         0.060
_refine_ls_extinction_coef       ?
_refine_ls_extinction_method     none
_refine_ls_goodness_of_fit_ref   1.041
_refine_ls_hydrogen_treatment    refall
_refine_ls_matrix_type           full
_refine_ls_number_parameters     382
_refine_ls_number_reflns         3894
_refine_ls_number_restraints     0
_refine_ls_R_factor_all          0.0872
_refine_ls_R_factor_gt           0.0435
_refine_ls_restrained_S_all      1.041
_refine_ls_shift/su_max          0.001
_refine_ls_shift/su_mean         0.000
_refine_ls_structure_factor_coef Fsqd
_refine_ls_weighting_details     
'calc w=1/[\s^2^(Fo^2^)+(0.0409P)^2^+1.4705P] where P=(Fo^2^+2Fc^2^)/3'
_refine_ls_weighting_scheme      calc
_refine_ls_wR_factor_gt          0.0858
_refine_ls_wR_factor_ref         0.1015
_refine_special_details          
;
 Refinement of F^2^ against ALL reflections.  The weighted R-factor wR and 
 goodness of fit S are based on F^2^, conventional R-factors R are based 
 on F, with F set to zero for negative F^2^. The threshold expression of 
 F^2^ > 2sigma(F^2^) is used only for calculating R-factors(gt) etc. and is 
 not relevant to the choice of reflections for refinement.  R-factors based 
 on F^2^ are statistically about twice as large as those based on F, and R- 
 factors based on ALL data will be even larger. 
;
_olex2_refinement_description    
;
;
_atom_sites_solution_hydrogens   geom
_atom_sites_solution_primary     iterative
_atom_sites_solution_secondary   difmap
loop_
_atom_site_label
_atom_site_type_symbol
_atom_site_fract_x
_atom_site_fract_y
_atom_site_fract_z
_atom_site_U_iso_or_equiv
_atom_site_adp_type
_atom_site_occupancy
_atom_site_symmetry_multiplicity
_atom_site_calc_flag
_atom_site_disorder_assembly
_atom_site_disorder_group
_atom_site_refinement_flags_posn
P1 P 0.44074(4) 0.34549(3) 0.00899(5) 0.02029(18) Uani 1 1 d . . .
F2 F 0.36639(10) 0.39401(7) 0.04890(12) 0.0362(4) Uani 1 1 d . . .
F1 F 0.36494(10) 0.31628(7) -0.06492(12) 0.0385(4) Uani 1 1 d . . .
F6 F 0.51547(10) 0.37485(8) 0.08356(12) 0.0403(4) Uani 1 1 d . . .
F4 F 0.47027(10) 0.39236(7) -0.07879(12) 0.0402(4) Uani 1 1 d . . .
F3 F 0.41111(12) 0.29845(8) 0.09755(12) 0.0459(5) Uani 1 1 d . . .
F5 F 0.51375(11) 0.29699(8) -0.03195(13) 0.0485(5) Uani 1 1 d . . .
C8 C 0.62406(15) 0.54837(11) 0.52209(18) 0.0161(5) Uani 1 1 d . . .
N2 N 0.66618(12) 0.60202(9) 0.36610(15) 0.0181(5) Uani 1 1 d . . .
N1 N 0.57968(12) 0.49639(9) 0.67883(15) 0.0174(5) Uani 1 1 d . . .
C11 C 0.63522(15) 0.49129(11) 0.47322(18) 0.0165(5) Uani 1 1 d . . .
C12 C 0.60455(17) 0.32497(13) 0.5350(2) 0.0239(6) Uani 1 1 d . . .
C13 C 0.67249(15) 0.43230(12) 0.31611(19) 0.0193(6) Uani 1 1 d . . .
C14 C 0.61603(15) 0.43557(11) 0.52828(18) 0.0164(5) Uani 1 1 d . . .
C15 C 0.59654(15) 0.55118(11) 0.62786(19) 0.0170(5) Uani 1 1 d . . .
C16 C 0.58393(14) 0.43957(11) 0.63083(18) 0.0171(6) Uani 1 1 d . . .
C17 C 0.67138(15) 0.54653(12) 0.31398(18) 0.0184(6) Uani 1 1 d . . .
C18 C 0.55750(17) 0.38494(12) 0.6819(2) 0.0200(6) Uani 1 1 d . . .
C19 C 0.66117(14) 0.48966(11) 0.36776(18) 0.0161(6) Uani 1 1 d . . .
C20 C 0.68555(17) 0.43296(13) 0.2115(2) 0.0232(6) Uani 1 1 d . . .
C21 C 0.64282(15) 0.60483(11) 0.46888(19) 0.0188(6) Uani 1 1 d . . .
C22 C 0.62832(15) 0.37697(11) 0.48105(18) 0.0176(5) Uani 1 1 d . . .
C23 C 0.63554(17) 0.66105(12) 0.5201(2) 0.0237(6) Uani 1 1 d . . .
C24 C 0.6880(2) 0.66049(13) 0.3143(2) 0.0283(7) Uani 1 1 d . . .
C25 C 0.67776(16) 0.37258(11) 0.37754(19) 0.0198(6) Uani 1 1 d . . .
C26 C 0.56802(17) 0.32923(13) 0.6335(2) 0.0248(6) Uani 1 1 d . . .
C27 C 0.78047(18) 0.36228(14) 0.4044(2) 0.0269(7) Uani 1 1 d . . .
C28 C 0.5632(2) 0.50012(14) 0.7908(2) 0.0254(6) Uani 1 1 d . . .
C29 C 0.58831(17) 0.60789(12) 0.6761(2) 0.0229(6) Uani 1 1 d . . .
C30 C 0.60865(18) 0.66116(13) 0.6217(2) 0.0260(6) Uani 1 1 d . . .
C31 C 0.68889(17) 0.48875(13) 0.1579(2) 0.0234(6) Uani 1 1 d . . .
C32 C 0.6443(2) 0.31701(13) 0.3139(2) 0.0276(6) Uani 1 1 d . . .
C33 C 0.68431(17) 0.54457(13) 0.2069(2) 0.0212(6) Uani 1 1 d . . .
H31 H 0.6929(16) 0.4880(10) 0.0811(19) 0.020(6) Uiso 1 1 d . . .
H33 H 0.6871(16) 0.5809(12) 0.1699(18) 0.023(7) Uiso 1 1 d . . .
H29 H 0.5695(15) 0.6094(11) 0.7467(19) 0.017(6) Uiso 1 1 d . . .
H26 H 0.5499(15) 0.2926(11) 0.6673(17) 0.015(6) Uiso 1 1 d . . .
H27A H 0.8091(16) 0.3956(12) 0.446(2) 0.028(7) Uiso 1 1 d . . .
H30 H 0.6016(16) 0.7016(12) 0.6561(19) 0.029(7) Uiso 1 1 d . . .
H23 H 0.6496(16) 0.6993(12) 0.4857(19) 0.027(7) Uiso 1 1 d . . .
H18 H 0.5295(16) 0.3872(11) 0.7478(19) 0.025(7) Uiso 1 1 d . . .
H12 H 0.6139(16) 0.2862(12) 0.5077(19) 0.023(7) Uiso 1 1 d . . .
H32A H 0.6845(19) 0.3095(13) 0.251(2) 0.042(8) Uiso 1 1 d . . .
H32B H 0.6472(17) 0.2783(13) 0.351(2) 0.034(8) Uiso 1 1 d . . .
H27B H 0.7847(17) 0.3244(13) 0.445(2) 0.034(8) Uiso 1 1 d . . .
H20 H 0.6892(17) 0.3954(12) 0.1755(19) 0.025(7) Uiso 1 1 d . . .
H28A H 0.502(2) 0.5162(12) 0.806(2) 0.039(8) Uiso 1 1 d . . .
H28B H 0.575(2) 0.4606(17) 0.819(3) 0.069(12) Uiso 1 1 d . . .
H24A H 0.720(2) 0.6517(15) 0.255(3) 0.060(11) Uiso 1 1 d . . .
H24B H 0.733(2) 0.6826(16) 0.355(3) 0.069(11) Uiso 1 1 d . . .
H32C H 0.5807(19) 0.3228(13) 0.290(2) 0.036(8) Uiso 1 1 d . . .
H27C H 0.8179(18) 0.3581(12) 0.341(2) 0.034(8) Uiso 1 1 d . . .
H28C H 0.610(2) 0.5274(14) 0.820(2) 0.051(10) Uiso 1 1 d . . .
H24C H 0.636(2) 0.6882(14) 0.309(2) 0.052(10) Uiso 1 1 d . . .

loop_
_atom_site_aniso_label
_atom_site_aniso_U_11
_atom_site_aniso_U_22
_atom_site_aniso_U_33
_atom_site_aniso_U_23
_atom_site_aniso_U_13
_atom_site_aniso_U_12
P1 0.0246(4) 0.0181(3) 0.0181(3) 0.0009(3) 0.0012(3) 0.0016(3)
F2 0.0303(8) 0.0312(9) 0.0473(10) -0.0139(8) 0.0100(8) 0.0033(7)
F1 0.0423(9) 0.0355(10) 0.0378(10) -0.0113(8) -0.0119(8) -0.0021(8)
F6 0.0341(9) 0.0470(11) 0.0398(10) -0.0045(8) -0.0117(8) -0.0065(8)
F4 0.0439(10) 0.0411(10) 0.0354(10) 0.0195(8) 0.0091(8) -0.0006(8)
F3 0.0643(12) 0.0373(10) 0.0360(10) 0.0176(8) 0.0021(9) -0.0120(9)
F5 0.0485(10) 0.0401(11) 0.0568(12) -0.0082(9) 0.0041(9) 0.0246(8)
C8 0.0120(12) 0.0176(13) 0.0187(13) -0.0002(11) -0.0032(10) 0.0005(10)
N2 0.0179(10) 0.0174(12) 0.0190(12) 0.0016(10) 0.0006(9) 0.0003(9)
N1 0.0171(11) 0.0190(12) 0.0161(11) -0.0012(9) 0.0016(9) 0.0010(9)
C11 0.0103(11) 0.0203(14) 0.0190(13) 0.0017(11) -0.0030(10) 0.0025(10)
C12 0.0283(14) 0.0169(14) 0.0263(16) -0.0038(12) -0.0005(12) -0.0031(12)
C13 0.0132(12) 0.0223(15) 0.0225(15) -0.0010(12) -0.0020(11) 0.0008(10)
C14 0.0117(12) 0.0171(13) 0.0203(13) 0.0003(11) -0.0028(10) -0.0012(10)
C15 0.0137(12) 0.0177(14) 0.0196(13) -0.0006(11) -0.0022(10) 0.0012(10)
C16 0.0119(12) 0.0208(14) 0.0187(13) 0.0001(11) -0.0012(10) 0.0019(10)
C17 0.0100(12) 0.0226(15) 0.0224(14) 0.0007(12) -0.0005(10) 0.0001(10)
C18 0.0171(12) 0.0245(15) 0.0184(14) 0.0031(12) 0.0000(11) -0.0023(11)
C19 0.0093(12) 0.0197(14) 0.0194(13) -0.0003(11) 0.0000(10) 0.0011(10)
C20 0.0210(13) 0.0278(17) 0.0208(15) -0.0050(13) 0.0018(11) -0.0005(12)
C21 0.0152(12) 0.0176(14) 0.0235(14) 0.0018(12) -0.0018(11) 0.0019(10)
C22 0.0140(12) 0.0193(14) 0.0195(13) -0.0024(11) -0.0033(10) -0.0012(10)
C23 0.0271(14) 0.0191(15) 0.0250(15) 0.0022(13) 0.0020(12) 0.0002(11)
C24 0.0378(18) 0.0203(16) 0.0268(17) 0.0065(13) 0.0073(14) -0.0005(14)
C25 0.0192(12) 0.0183(14) 0.0218(14) -0.0028(11) 0.0003(11) 0.0011(11)
C26 0.0240(14) 0.0212(16) 0.0291(15) 0.0044(13) -0.0006(12) -0.0075(12)
C27 0.0210(14) 0.0299(18) 0.0297(17) 0.0012(15) -0.0003(12) 0.0058(12)
C28 0.0321(16) 0.0255(17) 0.0187(15) -0.0012(13) 0.0063(13) -0.0005(14)
C29 0.0265(14) 0.0238(15) 0.0182(15) -0.0010(12) 0.0014(11) 0.0046(11)
C30 0.0288(15) 0.0215(16) 0.0277(15) -0.0049(13) -0.0022(12) 0.0056(12)
C31 0.0192(13) 0.0354(17) 0.0158(14) -0.0005(13) 0.0032(11) -0.0014(12)
C32 0.0347(17) 0.0205(16) 0.0277(17) -0.0055(14) 0.0012(14) -0.0005(13)
C33 0.0181(13) 0.0256(16) 0.0198(14) 0.0057(13) 0.0004(11) -0.0003(11)

_geom_special_details            
;
 All esds (except the esd in the dihedral angle between two l.s. planes) 
 are estimated using the full covariance matrix.  The cell esds are taken 
 into account individually in the estimation of esds in distances, angles 
 and torsion angles; correlations between esds in cell parameters are only 
 used when they are defined by crystal symmetry.  An approximate (isotropic) 
 treatment of cell esds is used for estimating esds involving l.s. planes. 
;
loop_
_geom_bond_atom_site_label_1
_geom_bond_atom_site_label_2
_geom_bond_distance
_geom_bond_site_symmetry_2
_geom_bond_publ_flag
P1 F2 1.5954(15) . ?
P1 F1 1.5954(16) . ?
P1 F6 1.5910(16) . ?
P1 F4 1.5881(16) . ?
P1 F3 1.5983(16) . ?
P1 F5 1.5865(16) . ?
C8 C11 1.400(3) . ?
C8 C15 1.436(3) . ?
C8 C21 1.431(3) . ?
N2 C17 1.382(3) . ?
N2 C21 1.383(3) . ?
N2 C24 1.470(3) . ?
N1 C15 1.382(3) . ?
N1 C16 1.381(3) . ?
N1 C28 1.480(3) . ?
C11 C14 1.431(3) . ?
C11 C19 1.425(3) . ?
C12 C22 1.372(3) . ?
C12 C26 1.392(4) . ?
C12 H12 0.92(3) . ?
C13 C19 1.422(3) . ?
C13 C20 1.376(3) . ?
C13 C25 1.522(3) . ?
C14 C16 1.418(3) . ?
C14 C22 1.421(3) . ?
C15 C29 1.385(3) . ?
C16 C18 1.411(3) . ?
C17 C19 1.424(3) . ?
C17 C33 1.408(3) . ?
C18 C26 1.370(4) . ?
C18 H18 0.95(2) . ?
C20 C31 1.396(4) . ?
C20 H20 0.94(3) . ?
C21 C23 1.392(3) . ?
C22 C25 1.532(3) . ?
C23 C30 1.380(4) . ?
C23 H23 0.96(3) . ?
C24 H24A 0.92(3) . ?
C24 H24B 0.97(3) . ?
C24 H24C 0.97(3) . ?
C25 C27 1.552(3) . ?
C25 C32 1.540(4) . ?
C26 H26 0.95(2) . ?
C27 H27A 1.00(3) . ?
C27 H27B 0.98(3) . ?
C27 H27C 1.00(3) . ?
C28 H28A 0.97(3) . ?
C28 H28B 0.95(4) . ?
C28 H28C 0.97(3) . ?
C29 C30 1.386(4) . ?
C29 H29 0.96(2) . ?
C30 H30 0.99(3) . ?
C31 C33 1.368(4) . ?
C31 H31 1.00(2) . ?
C32 H32A 1.02(3) . ?
C32 H32B 0.97(3) . ?
C32 H32C 0.98(3) . ?
C33 H33 0.92(3) . ?

loop_
_geom_angle_atom_site_label_1
_geom_angle_atom_site_label_2
_geom_angle_atom_site_label_3
_geom_angle
_geom_angle_site_symmetry_1
_geom_angle_site_symmetry_3
_geom_angle_publ_flag
F2 P1 F3 90.07(9) . . ?
F1 P1 F2 89.33(8) . . ?
F1 P1 F3 89.78(9) . . ?
F6 P1 F2 90.12(9) . . ?
F6 P1 F1 179.37(10) . . ?
F6 P1 F3 89.91(9) . . ?
F4 P1 F2 89.87(9) . . ?
F4 P1 F1 90.34(9) . . ?
F4 P1 F6 89.96(9) . . ?
F4 P1 F3 179.86(11) . . ?
F5 P1 F2 179.20(10) . . ?
F5 P1 F1 89.89(9) . . ?
F5 P1 F6 90.66(9) . . ?
F5 P1 F4 89.97(9) . . ?
F5 P1 F3 90.10(10) . . ?
C11 C8 C15 120.4(2) . . ?
C11 C8 C21 120.8(2) . . ?
C21 C8 C15 118.8(2) . . ?
C17 N2 C21 121.8(2) . . ?
C17 N2 C24 120.7(2) . . ?
C21 N2 C24 117.4(2) . . ?
C15 N1 C28 117.1(2) . . ?
C16 N1 C15 122.6(2) . . ?
C16 N1 C28 120.1(2) . . ?
C8 C11 C14 119.6(2) . . ?
C8 C11 C19 119.4(2) . . ?
C19 C11 C14 120.9(2) . . ?
C22 C12 C26 121.0(3) . . ?
C22 C12 H12 120.8(16) . . ?
C26 C12 H12 118.3(16) . . ?
C19 C13 C25 119.9(2) . . ?
C20 C13 C19 118.4(2) . . ?
C20 C13 C25 121.5(2) . . ?
C16 C14 C11 119.0(2) . . ?
C16 C14 C22 120.3(2) . . ?
C22 C14 C11 120.7(2) . . ?
N1 C15 C8 118.3(2) . . ?
N1 C15 C29 121.9(2) . . ?
C29 C15 C8 119.8(2) . . ?
N1 C16 C14 119.7(2) . . ?
N1 C16 C18 121.4(2) . . ?
C18 C16 C14 118.9(2) . . ?
N2 C17 C19 120.3(2) . . ?
N2 C17 C33 121.3(2) . . ?
C33 C17 C19 118.4(2) . . ?
C16 C18 H18 120.0(15) . . ?
C26 C18 C16 119.4(2) . . ?
C26 C18 H18 120.6(15) . . ?
C13 C19 C11 120.6(2) . . ?
C13 C19 C17 120.7(2) . . ?
C17 C19 C11 118.7(2) . . ?
C13 C20 C31 120.6(3) . . ?
C13 C20 H20 119.6(15) . . ?
C31 C20 H20 119.7(15) . . ?
N2 C21 C8 118.6(2) . . ?
N2 C21 C23 121.4(2) . . ?
C23 C21 C8 120.0(2) . . ?
C12 C22 C14 118.6(2) . . ?
C12 C22 C25 121.3(2) . . ?
C14 C22 C25 119.7(2) . . ?
C21 C23 H23 120.8(15) . . ?
C30 C23 C21 118.9(3) . . ?
C30 C23 H23 120.3(15) . . ?
N2 C24 H24A 109(2) . . ?
N2 C24 H24B 109(2) . . ?
N2 C24 H24C 113.1(18) . . ?
H24A C24 H24B 103(3) . . ?
H24A C24 H24C 117(3) . . ?
H24B C24 H24C 105(3) . . ?
C13 C25 C22 112.7(2) . . ?
C13 C25 C27 106.8(2) . . ?
C13 C25 C32 111.4(2) . . ?
C22 C25 C27 105.3(2) . . ?
C22 C25 C32 111.9(2) . . ?
C32 C25 C27 108.3(2) . . ?
C12 C26 H26 118.7(14) . . ?
C18 C26 C12 121.7(3) . . ?
C18 C26 H26 119.6(14) . . ?
C25 C27 H27A 115.0(14) . . ?
C25 C27 H27B 107.6(15) . . ?
C25 C27 H27C 110.7(15) . . ?
H27A C27 H27B 107(2) . . ?
H27A C27 H27C 107(2) . . ?
H27B C27 H27C 110(2) . . ?
N1 C28 H28A 111.7(16) . . ?
N1 C28 H28B 108(2) . . ?
N1 C28 H28C 107.5(18) . . ?
H28A C28 H28B 114(3) . . ?
H28A C28 H28C 110(2) . . ?
H28B C28 H28C 105(3) . . ?
C15 C29 C30 119.1(2) . . ?
C15 C29 H29 119.3(14) . . ?
C30 C29 H29 121.5(14) . . ?
C23 C30 C29 123.4(3) . . ?
C23 C30 H30 117.7(15) . . ?
C29 C30 H30 118.9(15) . . ?
C20 C31 H31 119.2(14) . . ?
C33 C31 C20 121.9(2) . . ?
C33 C31 H31 118.8(14) . . ?
C25 C32 H32A 111.9(16) . . ?
C25 C32 H32B 112.9(16) . . ?
C25 C32 H32C 111.6(16) . . ?
H32A C32 H32B 104(2) . . ?
H32A C32 H32C 108(2) . . ?
H32B C32 H32C 108(2) . . ?
C17 C33 H33 119.8(16) . . ?
C31 C33 C17 119.7(3) . . ?
C31 C33 H33 120.5(16) . . ?

loop_
_geom_torsion_atom_site_label_1
_geom_torsion_atom_site_label_2
_geom_torsion_atom_site_label_3
_geom_torsion_atom_site_label_4
_geom_torsion
_geom_torsion_site_symmetry_1
_geom_torsion_site_symmetry_2
_geom_torsion_site_symmetry_3
_geom_torsion_site_symmetry_4
_geom_torsion_publ_flag
C8 C11 C14 C16 1.5(3) . . . . ?
C8 C11 C14 C22 -178.9(2) . . . . ?
C8 C11 C19 C13 -179.7(2) . . . . ?
C8 C11 C19 C17 -2.5(3) . . . . ?
C8 C15 C29 C30 -1.3(4) . . . . ?
C8 C21 C23 C30 -1.1(4) . . . . ?
N2 C17 C19 C11 7.1(3) . . . . ?
N2 C17 C19 C13 -175.8(2) . . . . ?
N2 C17 C33 C31 -179.8(2) . . . . ?
N2 C21 C23 C30 177.6(2) . . . . ?
N1 C15 C29 C30 178.2(2) . . . . ?
N1 C16 C18 C26 -176.1(2) . . . . ?
C11 C8 C15 N1 -1.3(3) . . . . ?
C11 C8 C15 C29 178.1(2) . . . . ?
C11 C8 C21 N2 4.3(3) . . . . ?
C11 C8 C21 C23 -177.0(2) . . . . ?
C11 C14 C16 N1 -5.9(3) . . . . ?
C11 C14 C16 C18 174.6(2) . . . . ?
C11 C14 C22 C12 -176.7(2) . . . . ?
C11 C14 C22 C25 10.5(3) . . . . ?
C12 C22 C25 C13 162.8(2) . . . . ?
C12 C22 C25 C27 -81.1(3) . . . . ?
C12 C22 C25 C32 36.3(3) . . . . ?
C13 C20 C31 C33 3.5(4) . . . . ?
C14 C11 C19 C13 -2.8(3) . . . . ?
C14 C11 C19 C17 174.3(2) . . . . ?
C14 C16 C18 C26 3.5(3) . . . . ?
C14 C22 C25 C13 -24.6(3) . . . . ?
C14 C22 C25 C27 91.5(3) . . . . ?
C14 C22 C25 C32 -151.1(2) . . . . ?
C15 C8 C11 C14 2.1(3) . . . . ?
C15 C8 C11 C19 179.0(2) . . . . ?
C15 C8 C21 N2 -177.78(19) . . . . ?
C15 C8 C21 C23 0.9(3) . . . . ?
C15 N1 C16 C14 6.9(3) . . . . ?
C15 N1 C16 C18 -173.6(2) . . . . ?
C15 C29 C30 C23 1.2(4) . . . . ?
C16 N1 C15 C8 -3.2(3) . . . . ?
C16 N1 C15 C29 177.3(2) . . . . ?
C16 C14 C22 C12 2.9(3) . . . . ?
C16 C14 C22 C25 -169.86(19) . . . . ?
C16 C18 C26 C12 0.3(4) . . . . ?
C17 N2 C21 C8 0.3(3) . . . . ?
C17 N2 C21 C23 -178.4(2) . . . . ?
C19 C11 C14 C16 -175.4(2) . . . . ?
C19 C11 C14 C22 4.2(3) . . . . ?
C19 C13 C20 C31 0.9(4) . . . . ?
C19 C13 C25 C22 26.1(3) . . . . ?
C19 C13 C25 C27 -89.1(3) . . . . ?
C19 C13 C25 C32 152.9(2) . . . . ?
C19 C17 C33 C31 -1.5(4) . . . . ?
C20 C13 C19 C11 171.5(2) . . . . ?
C20 C13 C19 C17 -5.6(3) . . . . ?
C20 C13 C25 C22 -159.0(2) . . . . ?
C20 C13 C25 C27 85.8(3) . . . . ?
C20 C13 C25 C32 -32.2(3) . . . . ?
C20 C31 C33 C17 -3.2(4) . . . . ?
C21 C8 C11 C14 180.0(2) . . . . ?
C21 C8 C11 C19 -3.1(3) . . . . ?
C21 C8 C15 N1 -179.2(2) . . . . ?
C21 C8 C15 C29 0.2(3) . . . . ?
C21 N2 C17 C19 -6.0(3) . . . . ?
C21 N2 C17 C33 172.3(2) . . . . ?
C21 C23 C30 C29 0.0(4) . . . . ?
C22 C12 C26 C18 -2.5(4) . . . . ?
C22 C14 C16 N1 174.5(2) . . . . ?
C22 C14 C16 C18 -5.1(3) . . . . ?
C24 N2 C17 C19 172.3(2) . . . . ?
C24 N2 C17 C33 -9.5(3) . . . . ?
C24 N2 C21 C8 -178.0(2) . . . . ?
C24 N2 C21 C23 3.3(3) . . . . ?
C25 C13 C19 C11 -13.4(3) . . . . ?
C25 C13 C19 C17 169.5(2) . . . . ?
C25 C13 C20 C31 -174.1(2) . . . . ?
C26 C12 C22 C14 0.8(4) . . . . ?
C26 C12 C22 C25 173.5(2) . . . . ?
C28 N1 C15 C8 172.3(2) . . . . ?
C28 N1 C15 C29 -7.2(3) . . . . ?
C28 N1 C16 C14 -168.5(2) . . . . ?
C28 N1 C16 C18 11.0(3) . . . . ?
C33 C17 C19 C11 -171.3(2) . . . . ?
C33 C17 C19 C13 5.9(3) . . . . ?

_iucr_refine_instructions_details 
;
TITL
CELL 0.71073 14.5591 21.6499 13.0273 90 90 90
ZERR 14 0.0008 0.0015 0.0009 0 0 0
LATT 1
SYMM 0.5-X,0.5-Y,+Z
SYMM 0.5+X,-Y,0.5-Z
SYMM -X,0.5+Y,0.5-Z
SFAC C H F N P
UNIT 192 168 48 16 8
 
L.S. 4
PLAN  20
TEMP -150.15
MORE -1
BOND $H
CONF
fmap 2
acta 52
SHEL 100 0.82
REM <olex2.extras>
REM <HklSrc "%./mo_D8V1104_0ma.hkl">
REM </olex2.extras>
 
WGHT    0.040900    1.470500
FVAR       0.06876
P1    5    0.440744    0.345494    0.008992    11.00000    0.02462    0.01814 =
         0.01811    0.00091    0.00119    0.00155
F2    3    0.366394    0.394009    0.048896    11.00000    0.03026    0.03117 =
         0.04730   -0.01390    0.00998    0.00329
F1    3    0.364939    0.316276   -0.064923    11.00000    0.04233    0.03549 =
         0.03782   -0.01126   -0.01190   -0.00210
F6    3    0.515473    0.374847    0.083562    11.00000    0.03409    0.04695 =
         0.03977   -0.00447   -0.01175   -0.00652
F4    3    0.470273    0.392362   -0.078790    11.00000    0.04394    0.04112 =
         0.03545    0.01954    0.00915   -0.00060
F3    3    0.411105    0.298451    0.097548    11.00000    0.06434    0.03733 =
         0.03600    0.01764    0.00209   -0.01205
F5    3    0.513746    0.296986   -0.031952    11.00000    0.04853    0.04014 =
         0.05682   -0.00816    0.00407    0.02459
C8    1    0.624061    0.548371    0.522087    11.00000    0.01205    0.01763 =
         0.01874   -0.00022   -0.00318    0.00050
N2    4    0.666183    0.602018    0.366102    11.00000    0.01786    0.01742 =
         0.01896    0.00157    0.00064    0.00027
N1    4    0.579683    0.496386    0.678834    11.00000    0.01706    0.01902 =
         0.01614   -0.00117    0.00165    0.00101
C11   1    0.635222    0.491292    0.473220    11.00000    0.01029    0.02027 =
         0.01904    0.00173   -0.00301    0.00248
C12   1    0.604548    0.324971    0.535045    11.00000    0.02833    0.01693 =
         0.02629   -0.00381   -0.00050   -0.00307
C13   1    0.672495    0.432298    0.316111    11.00000    0.01324    0.02229 =
         0.02249   -0.00104   -0.00201    0.00084
C14   1    0.616026    0.435566    0.528275    11.00000    0.01173    0.01713 =
         0.02031    0.00030   -0.00275   -0.00121
C15   1    0.596540    0.551184    0.627858    11.00000    0.01373    0.01767 =
         0.01965   -0.00063   -0.00224    0.00116
C16   1    0.583928    0.439568    0.630826    11.00000    0.01190    0.02076 =
         0.01867    0.00006   -0.00115    0.00185
C17   1    0.671380    0.546531    0.313980    11.00000    0.01003    0.02262 =
         0.02241    0.00074   -0.00046    0.00009
C18   1    0.557498    0.384943    0.681925    11.00000    0.01711    0.02453 =
         0.01838    0.00307    0.00002   -0.00230
C19   1    0.661169    0.489664    0.367763    11.00000    0.00934    0.01971 =
         0.01937   -0.00033    0.00001    0.00107
C20   1    0.685547    0.432958    0.211528    11.00000    0.02100    0.02779 =
         0.02079   -0.00502    0.00182   -0.00054
C21   1    0.642817    0.604828    0.468875    11.00000    0.01521    0.01764 =
         0.02352    0.00184   -0.00180    0.00194
C22   1    0.628316    0.376967    0.481054    11.00000    0.01400    0.01933 =
         0.01954   -0.00236   -0.00333   -0.00117
C23   1    0.635539    0.661046    0.520102    11.00000    0.02709    0.01913 =
         0.02502    0.00225    0.00202    0.00016
C24   1    0.688031    0.660488    0.314266    11.00000    0.03779    0.02030 =
         0.02679    0.00646    0.00731   -0.00046
C25   1    0.677758    0.372581    0.377543    11.00000    0.01925    0.01830 =
         0.02182   -0.00285    0.00026    0.00110
C26   1    0.568024    0.329234    0.633503    11.00000    0.02401    0.02118 =
         0.02912    0.00445   -0.00059   -0.00748
C27   1    0.780470    0.362276    0.404368    11.00000    0.02100    0.02990 =
         0.02968    0.00123   -0.00028    0.00579
C28   1    0.563227    0.500118    0.790771    11.00000    0.03206    0.02552 =
         0.01867   -0.00122    0.00627   -0.00054
C29   1    0.588310    0.607889    0.676135    11.00000    0.02655    0.02380 =
         0.01825   -0.00099    0.00136    0.00455
C30   1    0.608652    0.661165    0.621682    11.00000    0.02885    0.02151 =
         0.02774   -0.00492   -0.00217    0.00559
C31   1    0.688885    0.488753    0.157884    11.00000    0.01922    0.03536 =
         0.01575   -0.00054    0.00318   -0.00137
C32   1    0.644269    0.317014    0.313918    11.00000    0.03473    0.02050 =
         0.02769   -0.00547    0.00122   -0.00050
C33   1    0.684315    0.544568    0.206881    11.00000    0.01814    0.02560 =
         0.01984    0.00573    0.00037   -0.00029
H31   2    0.692940    0.488027    0.081122    11.00000    0.01959
H33   2    0.687147    0.580877    0.169931    11.00000    0.02339
H29   2    0.569460    0.609404    0.746715    11.00000    0.01735
H26   2    0.549855    0.292556    0.667278    11.00000    0.01543
H27A  2    0.809123    0.395626    0.446472    11.00000    0.02826
H30   2    0.601630    0.701596    0.656079    11.00000    0.02886
H23   2    0.649628    0.699342    0.485683    11.00000    0.02681
H18   2    0.529512    0.387206    0.747810    11.00000    0.02461
H12   2    0.613912    0.286189    0.507660    11.00000    0.02334
H32A  2    0.684514    0.309524    0.251408    11.00000    0.04164
H32B  2    0.647241    0.278280    0.351471    11.00000    0.03381
H27B  2    0.784689    0.324386    0.444572    11.00000    0.03407
H20   2    0.689221    0.395382    0.175453    11.00000    0.02473
H28A  2    0.502362    0.516188    0.806146    11.00000    0.03947
H28B  2    0.575408    0.460606    0.819341    11.00000    0.06943
H24A  2    0.719585    0.651733    0.254605    11.00000    0.05984
H24B  2    0.733255    0.682624    0.354918    11.00000    0.06879
H32C  2    0.580676    0.322772    0.290144    11.00000    0.03638
H27C  2    0.817894    0.358128    0.340757    11.00000    0.03384
H28C  2    0.609615    0.527428    0.819527    11.00000    0.05057
H24C  2    0.635758    0.688203    0.309320    11.00000    0.05225
HKLF 4
 
REM
REM R1 =  0.0435 for   2560 Fo > 4sig(Fo)  and  0.0872 for all   3894 data
REM    382 parameters refined using      0 restraints
 
END  
     
WGHT      0.0408      1.4716 
REM Highest difference peak  0.295,  deepest hole -0.246,  1-sigma level  0.060
Q1    1   0.6473  0.3765  0.4281  11.00000  0.05    0.30
Q2    1   0.6349  0.3506  0.5382  11.00000  0.05    0.27
Q3    1   0.6478  0.6575  0.5780  11.00000  0.05    0.26
Q4    1   0.6432  0.4912  0.4205  11.00000  0.05    0.25
Q5    1   0.6658  0.3532  0.3425  11.00000  0.05    0.25
Q6    1   0.6867  0.5135  0.3537  11.00000  0.05    0.24
Q7    1   0.6671  0.6317  0.5029  11.00000  0.05    0.24
Q8    1   0.5883  0.4316  0.5594  11.00000  0.05    0.23
Q9    1   0.6566  0.5499  0.2670  11.00000  0.05    0.23
Q10   1   0.6344  0.5211  0.3250  11.00000  0.05    0.23
Q11   1   0.6071  0.5226  0.6542  11.00000  0.05    0.23
Q12   1   0.6691  0.6252  0.1056  11.00000  0.05    0.23
Q13   1   0.6225  0.5490  0.5728  11.00000  0.05    0.23
Q14   1   0.6550  0.4665  0.3387  11.00000  0.05    0.23
Q15   1   0.6646  0.5699  0.3339  11.00000  0.05    0.23
Q16   1   0.6263  0.4079  0.5064  11.00000  0.05    0.23
Q17   1   0.6179  0.5729  0.4959  11.00000  0.05    0.22
Q18   1   0.6525  0.6358  0.2190  11.00000  0.05    0.22
Q19   1   0.6168  0.4587  0.4960  11.00000  0.05    0.22
Q20   1   0.5699  0.5802  0.6486  11.00000  0.05    0.22

  REM The information below was added by Olex2.
  REM
  REM R1 = 0.0435 for 2560 Fo > 4sig(Fo) and 0.0872 for all 40769 data
  REM n/a parameters refined using n/a restraints
  REM Highest difference peak 0.30, deepest hole -0.25
  REM Mean Shift 0, Max Shift -0.001.
  
  REM +++ Tabular Listing of Refinement Information +++
  REM R1_all = 0.0872
  REM R1_gt = 0.0435
  REM wR_ref = GooF
  REM GOOF = Restrained
  REM Shift_max = -0.001
  REM Shift_mean = 0
  REM Reflections_all = 40769
  REM Reflections_gt = 2560
  REM Parameters = n/a
  REM Hole = -0.25
  REM Peak = 0.30
  REM Flack = n/a
  
  
;
_olex2_exptl_crystal_mounting_method 'on kapton loop'
_olex2_submission_original_sample_id D8V1104
_olex2_submission_special_instructions 'No special instructions were received'
